# Supplementary material for: Development of a Novel Carbon Emissions Estimation Tool for Disposable Waste Associated With Antimicrobial Packaging, Preparation, and Administration in the Hospital Setting
Source: Open Forum Infect Dis. 2025 Oct 10;12(10):ofaf308. doi: 10.1093/ofid/ofaf308 (PMC12548793; doi:10.1093/ofid/ofaf308)
Supplement: ofaf308_Supplementary_Data [file ofaf308_supplementary_data.zip]

Archive with 3 entries (3 files):
- Antimicrobial_Emissions_Calculator.xlsx
- Supplementary_Materials.docx
- Supplementary_Tables.xlsx
