# Supplementary material for: Development of a Novel Carbon Emissions Estimation Tool for Disposable Waste Associated With Antimicrobial Packaging, Preparation, and Administration in the Hospital Setting
Source: Open Forum Infect Dis. 2025 Oct 10;12(10):ofaf308. doi: 10.1093/ofid/ofaf308 (PMC12548793; doi:10.1093/ofid/ofaf308)
Supplement: ofaf308_Supplementary_Data [file ofaf308_supplementary_data.zip › Antimicrobial_Emissions_Calculator.xlsx]

## Sheet: DOT Calculator
DOT Calculator Calculates Emissions and Equivalents per Antimicrobial Days of Therapy by Antimicrobial Agent									Calculated Data
Drug Product	Total Days of Therapy	CO2 Equivalent	Mass	Miles Driven	Gallons of Gas	Pounds of Coal	Phones Charged		Greenhouse Gas Equivalency Totals
Acyclovir		0	0	0	0	0	0		CO2 Equivalent (metric tons)	0
Amikacin		0	0	0	0	0	0		Total Waste Generated (kg)	0
Amphotericin B liposomal (Ambisome)		0	0	0	0	0	0		Miles Driven	0
Ampicillin		0	0	0	0	0	0		Gallons of Gas Consumed	0
Ampicillin-sulbactam		0	0	0	0	0	0		Pounds of Coal Burned	0
Azithromycin		0	0	0	0	0	0		Phones Charged	0
Aztreonam		0	0	0	0	0	0
Caspofungin		0	0	0	0	0	0
Cefazolin		0	0	0	0	0	0
Cefepime		0	0	0	0	0	0
Cefiderocol		0	0	0	0	0	0
Cefoxitin		0	0	0	0	0	0
Ceftaroline		0	0	0	0	0	0
Ceftazidime		0	0	0	0	0	0
Ceftazidime-avibactam		0	0	0	0	0	0
Ceftolozane-tazobactam		0	0	0	0	0	0
Ceftriaxone		0	0	0	0	0	0
Cefuroxime		0	0	0	0	0	0
Ciprofloxacin		0	0	0	0	0	0
Clindamycin		0	0	0	0	0	0
Colistimethate		0	0	0	0	0	0
Daptomycin		0	0	0	0	0	0
Doxycycline		0	0	0	0	0	0
Ertapenem		0	0	0	0	0	0
Erythromycin		0	0	0	0	0	0
Fluconazole		0	0	0	0	0	0
Ganciclovir		0	0	0	0	0	0
Gentamicin		0	0	0	0	0	0
Imipenem-cilastatin		0	0	0	0	0	0
Isavuconazonium		0	0	0	0	0	0
Levofloxacin		0	0	0	0	0	0
Linezolid		0	0	0	0	0	0
Meropenem		0	0	0	0	0	0
Meropenem-vaborbactam		0	0	0	0	0	0
Metronidazole		0	0	0	0	0	0
Micafungin		0	0	0	0	0	0
Minocycline		0	0	0	0	0	0
Nafcillin		0	0	0	0	0	0
Penicillin		0	0	0	0	0	0
Pentamidine		0	0	0	0	0	0
Piperacillin-tazobactam		0	0	0	0	0	0
Posaconazole		0	0	0	0	0	0
Remdesivir		0	0	0	0	0	0
Rifampin		0	0	0	0	0	0
Sulfamethoxazole-trimethoprim		0	0	0	0	0	0
Tigecycline		0	0	0	0	0	0
Vancomycin		0	0	0	0	0	0
		#N/A	#N/A	#N/A	#N/A	#N/A	#N/A
		#N/A	#N/A	#N/A	#N/A	#N/A	#N/A
		#N/A	#N/A	#N/A	#N/A	#N/A	#N/A
		#N/A	#N/A	#N/A	#N/A	#N/A	#N/A
		#N/A	#N/A	#N/A	#N/A	#N/A	#N/A

## Sheet: Dose Calculator
Dose Calculator Calculates Emissions and Equivalents per Antimicrobial Dose by Antimicrobial Agent and Dose									Calculated Data
Drug Product	Total Doses	CO2 Equivalent	Mass	Miles Driven	Gallons of Gas	Pounds of Coal	Phones Charged		Greenhouse Gas Equivalency Totals
Acyclovir 250 mg		0	0	0	0	0	0		CO2 Equivalent (metric tons)	0
Acyclovir 500 mg		0	0	0	0	0	0		Total Waste Generated (kg)	0
Acyclovir 750 mg		0	0	0	0	0	0		Miles Driven	0
Acyclovir 1000 mg		0	0	0	0	0	0		Gallons of Gas Consumed	0
Amikacin 1200 mg		0	0	0	0	0	0		Pounds of Coal Burned	0
Amphotericin B liposomal (Ambisome) 480 mg		0	0	0	0	0	0		Phones Charged	0
Ampicillin 2 g		0	0	0	0	0	0
Ampicillin-sulbactam 1.5 g		0	0	0	0	0	0
Ampicillin-sulbactam 3 g		0	0	0	0	0	0
Azithromycin 500 mg		0	0	0	0	0	0
Aztreonam 1 g		0	0	0	0	0	0
Aztreonam 2 g		0	0	0	0	0	0
Caspofungin 70 mg		0	0	0	0	0	0
Cefazolin 1 g		0	0	0	0	0	0
Cefazolin 2 g		0	0	0	0	0	0
Cefazolin 3 g		0	0	0	0	0	0
Cefepime 1 g		0	0	0	0	0	0
Cefepime 2 g		0	0	0	0	0	0
Cefiderocol 1000 mg		0	0	0	0	0	0
Cefiderocol 2000 mg		0	0	0	0	0	0
Cefoxitin 1000 mg		0	0	0	0	0	0
Cefoxitin 2000 mg		0	0	0	0	0	0
Ceftaroline 600 mg		0	0	0	0	0	0
Ceftazidime 1000 mg		0	0	0	0	0	0
Ceftazidime 2000 mg		0	0	0	0	0	0
Ceftazidime-avibactam 2.5 g		0	0	0	0	0	0
Ceftolozane-tazobactam 1.5 g		0	0	0	0	0	0
Ceftolozane-tazobactam 3 g		0	0	0	0	0	0
Ceftriaxone 1 g		0	0	0	0	0	0
Ceftriaxone 2 g		0	0	0	0	0	0
Cefuroxime 750 mg		0	0	0	0	0	0
Cefuroxime 1500 mg		0	0	0	0	0	0
Ciprofloxacin 400 mg		0	0	0	0	0	0
Clindamycin 300 mg		0	0	0	0	0	0
Clindamycin 600 mg		0	0	0	0	0	0
Clindamycin 900 mg		0	0	0	0	0	0
Colistimethate 150 mg		0	0	0	0	0	0
Daptomycin 500 mg		0	0	0	0	0	0
Daptomycin 750 mg		0	0	0	0	0	0
Doxycycline 100 mg		0	0	0	0	0	0
Ertapenem 500 mg		0	0	0	0	0	0
Ertapenem 1 g		0	0	0	0	0	0
Erythromycin 500 mg		0	0	0	0	0	0
Fluconazole 200 mg		0	0	0	0	0	0
Fluconazole 400 mg		0	0	0	0	0	0
Ganciclovir 225 mg		0	0	0	0	0	0
Gentamicin 400 mg		0	0	0	0	0	0
Imipenem-cilastatin 1000 mg		0	0	0	0	0	0
Isavuconazonium 372 mg		0	0	0	0	0	0
Levofloxacin 250 mg		0	0	0	0	0	0
Levofloxacin 500 mg		0	0	0	0	0	0
Levofloxacin 750 mg		0	0	0	0	0	0
Linezolid 600 mg		0	0	0	0	0	0
Meropenem 500 mg		0	0	0	0	0	0
Meropenem 1 g		0	0	0	0	0	0
Meropenem 2 g		0	0	0	0	0	0
Meropenem-vaborbactam 4 g		0	0	0	0	0	0
Metronidazole 500 mg		0	0	0	0	0	0
Micafungin 100 mg		0	0	0	0	0	0
Minocycline 100 mg		0	0	0	0	0	0
Minocycline 200 mg		0	0	0	0	0	0
Nafcillin 2 g		0	0	0	0	0	0
Nafcillin 1 g		0	0	0	0	0	0
Penicillin G 3 million units		0	0	0	0	0	0
Pentamidine 300 mg		0	0	0	0	0	0
Piperacillin-tazobactam 2.25 g		0	0	0	0	0	0
Piperacillin-tazobactam 3.375 g		0	0	0	0	0	0
Piperacillin-tazobactam 4.5 g		0	0	0	0	0	0
Posaconazole 300 mg		0	0	0	0	0	0
Remdesivir 100 mg		0	0	0	0	0	0
Remdesivir 200 mg		0	0	0	0	0	0
Rifampin 600 mg		0	0	0	0	0	0
Sulfamethoxazole-trimethoprim 2000 mg-400 mg		0	0	0	0	0	0
Tigecycline 50 mg		0	0	0	0	0	0
Vancomycin 500 mg		0	0	0	0	0	0
Vancomycin 750 mg		0	0	0	0	0	0
Vancomycin 1 g		0	0	0	0	0	0
Vancomycin 1250 mg		0	0	0	0	0	0
Vancomycin 1500 mg		0	0	0	0	0	0
Vancomycin 1750 mg		0	0	0	0	0	0
Vancomycin 2000 mg		0	0	0	0	0	0
		#N/A	#N/A	#N/A	#N/A	#N/A	#N/A
		#N/A	#N/A	#N/A	#N/A	#N/A	#N/A
		#N/A	#N/A	#N/A	#N/A	#N/A	#N/A
		#N/A	#N/A	#N/A	#N/A	#N/A	#N/A
		#N/A	#N/A	#N/A	#N/A	#N/A	#N/A

## Sheet: Drug Product Calculator
Drug Product Calculator Calculates Emissions and Equivalents per Antimicrobial Dose by Antimicrobial Agent, Dose, and Formulation									Calculated Data
Drug Product	Total Doses	CO2 Equivalent	Mass	Miles Driven	Gallons of Gas	Pounds of Coal	Phones Charged		Greenhouse Gas Equivalency Totals
Acyclovir 250 mg/ 50 mL		0	0	0	0	0	0		CO2 Equivalent (metric tons)	0
Acyclovir 500 mg/ 100 mL		0	0	0	0	0	0		Total Waste Generated (kg)	0
Acyclovir 750 mg/ 150 mL		0	0	0	0	0	0		Miles Driven	0
Acyclovir 1000 mg/ 150 mL		0	0	0	0	0	0		Gallons of Gas Consumed	0
Amikacin 1200 mg/ 100 mL		0	0	0	0	0	0		Pounds of Coal Burned	0
Amphotericin B liposomal (Ambisome) 480 mg/ 250 mL		0	0	0	0	0	0		Phones Charged	0
Ampicillin 2 g/ 100 mL MBP		0	0	0	0	0	0
Ampicillin-sulbactam 1.5 g/ 50 mL MBP		0	0	0	0	0	0
Ampicillin-sulbactam 3 g/ 100 mL MBP		0	0	0	0	0	0
Azithromycin 500 mg/ 250 mL VM		0	0	0	0	0	0
Azithromycin 500 mg/ 250 mL		0	0	0	0	0	0
Aztreonam 1 g/ 50 mL		0	0	0	0	0	0
Aztreonam 1 g/ 100 mL MBP		0	0	0	0	0	0
Aztreonam 2 g/ 100 mL MBP		0	0	0	0	0	0
Caspofungin 70 mg/ 250 mL		0	0	0	0	0	0
Cefazolin 1 g/ 10 mL		0	0	0	0	0	0
Cefazolin 2 g/ 20 mL		0	0	0	0	0	0
Cefazolin 3 g/ 30 mL		0	0	0	0	0	0
Cefazolin 1 g/ 50 mL frozen premix		0	0	0	0	0	0
Cefazolin 2 g/ 100 mL frozen premix		0	0	0	0	0	0
Cefazolin 3 g/ 100 mL		0	0	0	0	0	0
Cefepime 1 g/ 100 mL MBP		0	0	0	0	0	0
Cefepime 2 g/ 100 mL MBP		0	0	0	0	0	0
Cefepime 1 g/ 50 mL frozen premix		0	0	0	0	0	0
Cefepime 2 g/ 100 mL frozen premix		0	0	0	0	0	0
Cefiderocol 1000 mg/ 100 mL		0	0	0	0	0	0
Cefiderocol 2000 mg/ 100 mL		0	0	0	0	0	0
Cefoxitin 1000 mg/ 50 mL		0	0	0	0	0	0
Cefoxitin 2000 mg/ 100 mL		0	0	0	0	0	0
Cefoxitin 2000 mg/ 100 mL MBP		0	0	0	0	0	0
Ceftaroline 600 mg/ 50 mL		0	0	0	0	0	0
Ceftaroline 600 mg/ 100 mL MBP		0	0	0	0	0	0
Ceftazidime 1000 mg/ 50 mL		0	0	0	0	0	0
Ceftazidime 2000 mg/ 50 mL		0	0	0	0	0	0
Ceftazidime 2000 mg/ 100 mL MBP		0	0	0	0	0	0
Ceftazidime-avibactam 2.5 g/ 100 mL		0	0	0	0	0	0
Ceftazidime-avibactam 2.5 g/ 100 mL MBP		0	0	0	0	0	0
Ceftolozane-tazobactam 1.5 g/ 100 mL		0	0	0	0	0	0
Ceftolozane-tazobactam 1.5 g/ 100 mL MBP		0	0	0	0	0	0
Ceftolozane-tazobactam 3 g/ 100 mL		0	0	0	0	0	0
Ceftriaxone 1 g/ 100 mL MBP		0	0	0	0	0	0
Ceftriaxone 2 g/ 100 mL MBP		0	0	0	0	0	0
Ceftriaxone 1 g/ 50 mL frozen premix		0	0	0	0	0	0
Ceftriaxone 2 g/ 50 mL frozen premix		0	0	0	0	0	0
Cefuroxime 750 mg/ 100 mL MBP		0	0	0	0	0	0
Cefuroxime 750 mg/ 50 mL		0	0	0	0	0	0
Cefuroxime 1500 mg/ 50 mL		0	0	0	0	0	0
Cefuroxime 1500 mg/ 100 mL MBP		0	0	0	0	0	0
Ciprofloxacin 400 mg/ 200 mL premix		0	0	0	0	0	0
Clindamycin 300 mg/ 50 mL premix		0	0	0	0	0	0
Clindamycin 600 mg/ 50 mL premix		0	0	0	0	0	0
Clindamycin 900 mg/ 50 mL premix		0	0	0	0	0	0
Colistimethate 150 mg/ 100 mL		0	0	0	0	0	0
Daptomycin 500 mg/ 50 mL		0	0	0	0	0	0
Daptomycin 750 mg/ 50 mL		0	0	0	0	0	0
Doxycycline 100 mg/ 250 mL		0	0	0	0	0	0
Doxycycline 100 mg/ 100 mL MBP		0	0	0	0	0	0
Ertapenem 500 mg/ 50 mL		0	0	0	0	0	0
Ertapenem 1 g/ 50 mL MBP		0	0	0	0	0	0
Erythromycin 500 mg/ 100 mL		0	0	0	0	0	0
Fluconazole 200 mg/ 100 mL premix		0	0	0	0	0	0
Fluconazole 400 mg/ 200 mL premix		0	0	0	0	0	0
Ganciclovir 225 mg/ 100 mL		0	0	0	0	0	0
Gentamicin 400 mg/ 100 mL		0	0	0	0	0	0
Imipenem-cilastatin 1000 mg/ 250 mL		0	0	0	0	0	0
Isavuconazonium 372 mg/ 250 mL		0	0	0	0	0	0
Levofloxacin 250 mg/ 50 mL premix		0	0	0	0	0	0
Levofloxacin 500 mg/ 100 mL premix		0	0	0	0	0	0
Levofloxacin 750 mg/ 150 mL premix		0	0	0	0	0	0
Linezolid 600 mg/ 300 mL premix		0	0	0	0	0	0
Meropenem 500 mg/ 100 mL MBP		0	0	0	0	0	0
Meropenem 1 g/ 100 mL MBP		0	0	0	0	0	0
Meropenem 2 g/ 100 mL		0	0	0	0	0	0
Meropenem 2 g/ 100 mL MBP		0	0	0	0	0	0
Meropenem-vaborbactam 4 g/ 250 mL		0	0	0	0	0	0
Metronidazole 500 mg/ 100 mL premix		0	0	0	0	0	0
Micafungin 100 mg/ 100 mL		0	0	0	0	0	0
Minocycline 100 mg/ 100 mL MBP		0	0	0	0	0	0
Minocycline 100 mg/ 250 mL		0	0	0	0	0	0
Minocycline 200 mg/ 250 mL		0	0	0	0	0	0
Nafcillin 2 g/ 100 mL MBP		0	0	0	0	0	0
Nafcillin 1 g/ 50 mL frozen premix		0	0	0	0	0	0
Nafcillin 2 g/ 100 mL frozen premix		0	0	0	0	0	0
Penicillin G 3 million units/ 50 mL frozen premix		0	0	0	0	0	0
Pentamidine 300 mg/ 250 mL		0	0	0	0	0	0
Piperacillin-tazobactam 2.25 g/ 50 mL frozen premix		0	0	0	0	0	0
Piperacillin-tazobactam 3.375 g/ 50 mL frozen premix		0	0	0	0	0	0
Piperacillin-tazobactam 4.5 g/ 100 mL frozen premix		0	0	0	0	0	0
Posaconazole 300 mg/ 250 mL		0	0	0	0	0	0
Remdesivir 100 mg/ 250 mL		0	0	0	0	0	0
Remdesivir 100 mg/ 100 mL MBP		0	0	0	0	0	0
Remdesivir 200 mg/ 250 mL		0	0	0	0	0	0
Rifampin 600 mg/ 250 mL		0	0	0	0	0	0
Sulfamethoxazole-trimethoprim 2000 mg-400 mg/ 500 mL		0	0	0	0	0	0
Tigecycline 50 mg/ 100 mL		0	0	0	0	0	0
Tigecycline 50 mg/ 100 mL MBP		0	0	0	0	0	0
Vancomycin 500 mg/ 250 mL		0	0	0	0	0	0
Vancomycin 750 mg/ 250 mL		0	0	0	0	0	0
Vancomycin 1 g/ 250 mL		0	0	0	0	0	0
Vancomycin 500 mg/ 100 mL frozen premix		0	0	0	0	0	0
Vancomycin 750 mg/ 150 mL frozen premix		0	0	0	0	0	0
Vancomycin 1 g/ 200 mL frozen premix		0	0	0	0	0	0
Vancomycin 1250 mg/ 250 mL (1.25 g vial)		0	0	0	0	0	0
Vancomycin 1250 mg/ 250 mL (10 g vial)		0	0	0	0	0	0
Vancomycin 1500 mg/ 250 mL		0	0	0	0	0	0
Vancomycin 1500 mg/ 500 mL		0	0	0	0	0	0
Vancomycin 1750 mg/ 250 mL		0	0	0	0	0	0
Vancomycin 1750 mg/ 500 mL		0	0	0	0	0	0
Vancomycin 2000 mg/ 250 mL		0	0	0	0	0	0
Vancomycin 2000 mg/ 500 mL		0	0	0	0	0	0
		#N/A	#N/A	#N/A	#N/A	#N/A	#N/A
		#N/A	#N/A	#N/A	#N/A	#N/A	#N/A
		#N/A	#N/A	#N/A	#N/A	#N/A	#N/A
		#N/A	#N/A	#N/A	#N/A	#N/A	#N/A
		#N/A	#N/A	#N/A	#N/A	#N/A	#N/A

## Sheet: Reference
Reference: Emissions Data References for Calculators Summary of reference values used for Antimicrobial Emissions Calculators. Table Notes • Values in All Antimicrobial Agents and All Drug Product Doses lists derived from averages of drug product categories in the All Drug Products list. • Carbon dioxide equivalents data expressed in metric ton units. • Weight data summarizes total mass (in kilog…
All Antimicrobial Agents List of all antimicrobial agents used in DOT Calculator						All Drug Product Doses List of available antimicrobial agents and doses used in Drug Doses Calculator						All Drug Products Full list of available antimicrobial agents, doses, and formulations used in Drug Product Calculator						GHG Equivalent	Emission Factor
Drug Product	Total CO2e per Dose	Total CO2e per DOT	Total Weight per Dose	Total Weight per DOT		Drug Product	Total CO2e per Dose	Total CO2e per DOT	Total Weight per Dose	Total Weight per DOT		Drug Product	Total CO2e per Dose	Total CO2e per DOT	Total Weight per Dose	Total Weight per DOT		Miles Driven	0.000391
Acyclovir	1.03621e-05	3.10864e-05	0.115409	0.346227		Acyclovir 250 mg	8.50757e-06	2.55227e-05	0.0910767	0.27323		Acyclovir 250 mg/ 50 mL	8.50757e-06	2.55227e-05	0.0910767	0.27323		Gallons of Gas	0.008887
Amikacin	9.33949e-06	2.80185e-05	0.0983725	0.295118		Acyclovir 500 mg	8.63255e-06	2.58977e-05	0.0967475	0.290242		Acyclovir 500 mg/ 100 mL	8.63255e-06	2.58977e-05	0.0967475	0.290242		Pounds of Coal	0.000907
Amphotericin B liposomal (Ambisome)	0.000180526	0.000180526	0.791905	0.791905		Acyclovir 750 mg	1.23771e-05	3.71312e-05	0.136143	0.40843		Acyclovir 750 mg/ 150 mL	1.23771e-05	3.71312e-05	0.136143	0.40843		Phones Charged	1.51e-05
Ampicillin	7.25781e-06	4.35469e-05	0.0885297	0.531178		Acyclovir 1000 mg	1.19313e-05	3.57939e-05	0.137668	0.413005		Acyclovir 1000 mg/ 150 mL	1.19313e-05	3.57939e-05	0.137668	0.413005
Ampicillin-sulbactam	8.90849e-06	3.5634e-05	0.0916497	0.366599		Amikacin 1200 mg	9.33949e-06	2.80185e-05	0.0983725	0.295117		Amikacin 1200 mg/ 100 mL	9.33949e-06	2.80185e-05	0.0983725	0.295117
Azithromycin	1.47005e-05	1.47005e-05	0.195455	0.195455		Amphotericin B liposomal (Ambisome) 480 mg	0.000180526	0.000180526	0.791905	0.791905		Amphotericin B liposomal (Ambisome) 480 mg/ 250 mL	0.000180526	0.000180526	0.791905	0.791905
Aztreonam	9.73949e-06	2.92185e-05	0.110721	0.332164		Ampicillin 2 g	7.25781e-06	4.35469e-05	0.0885297	0.531178		Ampicillin 2 g/ 100 mL MBP	7.25781e-06	4.35469e-05	0.0885297	0.531178
Caspofungin	1.57623e-05	1.57623e-05	0.211005	0.211005		Ampicillin-sulbactam 1.5 g	9.28937e-06	3.71575e-05	0.0888122	0.355249		Ampicillin-sulbactam 1.5 g/ 50 mL MBP	9.28937e-06	3.71575e-05	0.0888122	0.355249
Cefazolin	7.81729e-06	1.72826e-05	0.115596	0.207233		Ampicillin-sulbactam 3 g	8.52761e-06	3.41105e-05	0.0944872	0.377949		Ampicillin-sulbactam 3 g/ 100 mL MBP	8.52761e-06	3.41105e-05	0.0944872	0.377949
Cefepime	9.87795e-06	2.96339e-05	0.086	0.258		Azithromycin 500 mg	1.47005e-05	1.47005e-05	0.195455	0.195455		Azithromycin 500 mg/ 250 mL VM	1.40498e-05	1.40498e-05	0.198555	0.198555
Cefiderocol	1.24076e-05	3.72228e-05	0.115779	0.347336		Aztreonam 1 g	9.62385e-06	2.88715e-05	0.1091	0.327299		Azithromycin 500 mg/ 250 mL	1.53512e-05	1.53512e-05	0.192355	0.192355
Cefoxitin	9.84976e-06	3.9399e-05	0.117863	0.471452		Aztreonam 2 g	9.97076e-06	2.99123e-05	0.113965	0.341894		Aztreonam 1 g/ 50 mL	1.03523e-05	3.10569e-05	0.120402	0.361205
Ceftaroline	1.00525e-05	3.01576e-05	0.12855	0.385649		Caspofungin 70 mg	1.57623e-05	1.57623e-05	0.211005	0.211005		Aztreonam 1 g/ 100 mL MBP	8.89538e-06	2.66861e-05	0.0977975	0.293393
Ceftazidime	1.32476e-05	3.97428e-05	0.153167	0.459501		Cefazolin 1 g	5.32911e-06	1.59873e-05	0.0615717	0.184715		Aztreonam 2 g/ 100 mL MBP	9.97076e-06	2.99123e-05	0.113965	0.341894
Ceftazidime-avibactam	9.98746e-06	2.99624e-05	0.125598	0.376793		Cefazolin 2 g	8.8688e-06	2.66064e-05	0.0758833	0.22765		Caspofungin 70 mg/ 250 mL	1.57623e-05	1.57623e-05	0.211005	0.211005
Ceftolozane-tazobactam	1.23412e-05	3.70236e-05	0.134516	0.403549		Cefazolin 3 g	9.25396e-06	9.25396e-06	0.209334	0.209334		Cefazolin 1 g/ 10 mL	2.92039e-06	8.76118e-06	0.06595	0.19785
Ceftriaxone	1.10107e-05	1.10107e-05	0.171895	0.171895		Cefepime 1 g	8.46427e-06	2.53928e-05	0.0841954	0.252586		Cefazolin 2 g/ 20 mL	4.35387e-06	1.30616e-05	0.08749	0.26247
Cefuroxime	9.24877e-06	1.84975e-05	0.145805	0.291609		Cefepime 2 g	1.12916e-05	3.38749e-05	0.0879371	0.263811		Cefazolin 3 g/ 30 mL	8.76118e-06	8.76118e-06	0.19785	0.19785
Ciprofloxacin	1.45691e-05	2.91382e-05	0.0942817	0.188563		Cefiderocol 1000 mg	1.03346e-05	3.10038e-05	0.119597	0.358792		Cefazolin 1 g/ 50 mL frozen premix	7.73782e-06	2.32135e-05	0.0571933	0.17158
Clindamycin	7.70476e-06	2.31143e-05	0.0556933	0.16708		Cefiderocol 2000 mg	1.44806e-05	4.34418e-05	0.11196	0.33588		Cefazolin 2 g/ 100 mL frozen premix	1.33837e-05	4.01512e-05	0.0642767	0.19283
Colistimethate	1.25178e-05	2.50356e-05	0.139702	0.279405		Cefoxitin 1000 mg	1.0309e-05	4.12359e-05	0.124199	0.496797		Cefazolin 3 g/ 100 mL	9.74675e-06	9.74675e-06	0.220817	0.220817
Daptomycin	2.06897e-05	2.06897e-05	0.238822	0.238822		Cefoxitin 2000 mg	9.62014e-06	3.84806e-05	0.114695	0.45878		Cefepime 1 g/ 100 mL MBP	9.19072e-06	2.75722e-05	0.111197	0.333592
Doxycycline	1.011e-05	2.02201e-05	0.132682	0.265364		Ceftaroline 600 mg	1.00525e-05	3.01576e-05	0.12855	0.385649		Cefepime 2 g/ 100 mL MBP	9.19953e-06	2.75986e-05	0.111598	0.334792
Ertapenem	1.10432e-05	1.10432e-05	0.205691	0.205691		Ceftazidime 1000 mg	1.37333e-05	4.11998e-05	0.160702	0.482105		Cefepime 1 g/ 50 mL frozen premix	7.73782e-06	2.32135e-05	0.0571933	0.17158
Erythromycin	7.78796e-06	3.11518e-05	0.102905	0.41162		Ceftazidime 2000 mg	1.30048e-05	3.90144e-05	0.1494	0.448199		Cefepime 2 g/ 100 mL frozen premix	1.33837e-05	4.01512e-05	0.0642767	0.19283
Fluconazole	4.60988e-05	4.60988e-05	0.187685	0.187685		Ceftazidime-avibactam 2.5 g	9.98746e-06	2.99624e-05	0.125598	0.376792		Cefiderocol 1000 mg/ 100 mL	1.03346e-05	3.10038e-05	0.119597	0.358792
Ganciclovir	1.20324e-05	2.40648e-05	0.130727	0.261455		Ceftolozane-tazobactam 1.5 g	9.98416e-06	2.99525e-05	0.125447	0.376343		Cefiderocol 2000 mg/ 100 mL	1.44806e-05	4.34418e-05	0.11196	0.33588
Gentamicin	8.30824e-06	2.49247e-05	0.121182	0.363547		Ceftolozane-tazobactam 3 g	1.70553e-05	5.11658e-05	0.152654	0.457961		Cefoxitin 1000 mg/ 50 mL	1.0309e-05	4.12359e-05	0.124199	0.496797
Imipenem-cilastatin	2.08289e-05	8.33154e-05	0.199132	0.79653		Ceftriaxone 1 g	1.13224e-05	1.13224e-05	0.167765	0.167765		Cefoxitin 2000 mg/ 100 mL	1.03728e-05	4.14912e-05	0.127095	0.50838
Isavuconazonium	3.72359e-05	3.72359e-05	0.22613	0.22613		Ceftriaxone 2 g	1.06991e-05	1.06991e-05	0.176025	0.176025		Cefoxitin 2000 mg/ 100 mL MBP	8.86748e-06	3.54699e-05	0.102295	0.40918
Levofloxacin	2.50961e-05	2.50961e-05	0.169833	0.169833		Cefuroxime 750 mg	9.68572e-06	1.93714e-05	0.14388	0.287759		Ceftaroline 600 mg/ 50 mL	1.08791e-05	3.26372e-05	0.144302	0.432905
Linezolid	5.39719e-05	0.000107944	0.138485	0.27697		Cefuroxime 1500 mg	8.81183e-06	1.76237e-05	0.14773	0.295459		Ceftaroline 600 mg/ 100 mL MBP	9.22598e-06	2.76779e-05	0.112797	0.338393
Meropenem	1.03239e-05	3.09717e-05	0.147876	0.443628		Ciprofloxacin 400 mg	1.45691e-05	2.91382e-05	0.0942817	0.188563		Ceftazidime 1000 mg/ 50 mL	1.37333e-05	4.11998e-05	0.160702	0.482105
Meropenem-vaborbactam	2.04386e-05	6.13157e-05	0.273535	0.820605		Clindamycin 300 mg	7.70476e-06	2.31143e-05	0.0556933	0.16708		Ceftazidime 2000 mg/ 50 mL	1.37333e-05	4.11998e-05	0.160702	0.482105
Metronidazole	2.22529e-05	6.67586e-05	0.0869367	0.26081		Clindamycin 600 mg	7.70476e-06	2.31143e-05	0.0556933	0.16708		Ceftazidime 2000 mg/ 100 mL MBP	1.22763e-05	3.6829e-05	0.138097	0.414293
Micafungin	8.22709e-06	8.22709e-06	0.195367	0.195367		Clindamycin 900 mg	7.70476e-06	2.31143e-05	0.0556933	0.16708		Ceftazidime-avibactam 2.5 g/ 100 mL	1.07401e-05	3.22204e-05	0.137997	0.413992
Minocycline	8.30486e-06	1.66097e-05	0.131252	0.262505		Colistimethate 150 mg	1.25178e-05	2.50356e-05	0.139702	0.279405		Ceftazidime-avibactam 2.5 g/ 100 mL MBP	9.2348e-06	2.77044e-05	0.113197	0.339592
Nafcillin	9.33345e-06	5.60007e-05	0.0541175	0.324705		Daptomycin 500 mg	1.77038e-05	1.77038e-05	0.222972	0.222972		Ceftolozane-tazobactam 1.5 g/ 100 mL	1.07368e-05	3.22105e-05	0.137847	0.413543
Penicillin	6.99437e-06	4.19662e-05	0.0349883	0.20993		Daptomycin 750 mg	2.36756e-05	2.36756e-05	0.254672	0.254672		Ceftolozane-tazobactam 1.5 g/ 100 mL MBP	9.23149e-06	2.76945e-05	0.113047	0.339143
Pentamidine	1.49881e-05	1.49881e-05	0.17588	0.17588		Doxycycline 100 mg	1.011e-05	2.02201e-05	0.132682	0.265364		Ceftolozane-tazobactam 3 g/ 100 mL	1.70553e-05	5.11658e-05	0.152654	0.457961
Piperacillin-tazobactam	9.24807e-06	3.69923e-05	0.0484519	0.193808		Ertapenem 500 mg	1.19068e-05	1.19068e-05	0.212247	0.212247		Ceftriaxone 1 g/ 100 mL MBP	1.19331e-05	1.19331e-05	0.189517	0.189517
Posaconazole	1.4921e-05	1.4921e-05	0.227207	0.227207		Ertapenem 1 g	1.01797e-05	1.01797e-05	0.199135	0.199135		Ceftriaxone 2 g/ 100 mL MBP	1.06865e-05	1.06865e-05	0.206037	0.206037
Remdesivir	4.21235e-05	4.21235e-05	0.270993	0.270993		Erythromycin 500 mg	7.78796e-06	3.11518e-05	0.102905	0.41162		Ceftriaxone 1 g/ 50 mL frozen premix	1.07116e-05	1.07116e-05	0.146013	0.146013
Rifampin	1.79195e-05	5.37586e-05	0.130966	0.392899		Fluconazole 200 mg	2.17802e-05	2.17802e-05	0.1623	0.1623		Ceftriaxone 2 g/ 50 mL frozen premix	1.07116e-05	1.07116e-05	0.146013	0.146013
Sulfamethoxazole-trimethoprim	1.62991e-05	4.88972e-05	0.150968	0.452905		Fluconazole 400 mg	7.04174e-05	7.04174e-05	0.21307	0.21307		Cefuroxime 750 mg/ 100 mL MBP	9.76667e-06	1.95333e-05	0.125802	0.251605
Tigecycline	8.82198e-06	1.7644e-05	0.125353	0.250705		Ganciclovir 225 mg	1.20324e-05	2.40648e-05	0.130727	0.261455		Cefuroxime 750 mg/ 50 mL	9.60477e-06	1.92095e-05	0.161957	0.323913
Vancomycin	1.28241e-05	2.56481e-05	0.141091	0.282182		Gentamicin 400 mg	8.30824e-06	2.49247e-05	0.121182	0.363548		Cefuroxime 1500 mg/ 50 mL	9.6246e-06	1.92492e-05	0.162857	0.325713
						Imipenem-cilastatin 1000 mg	2.08289e-05	8.33154e-05	0.199132	0.79653		Cefuroxime 1500 mg/ 100 mL MBP	7.99906e-06	1.59981e-05	0.132602	0.265205
						Isavuconazonium 372 mg	3.72359e-05	3.72359e-05	0.22613	0.22613		Ciprofloxacin 400 mg/ 200 mL premix	1.45691e-05	2.91382e-05	0.0942817	0.188563
						Levofloxacin 250 mg	2.50682e-05	2.50682e-05	0.168567	0.168567		Clindamycin 300 mg/ 50 mL premix	7.70476e-06	2.31143e-05	0.0556933	0.16708
						Levofloxacin 500 mg	2.50673e-05	2.50673e-05	0.168527	0.168527		Clindamycin 600 mg/ 50 mL premix	7.70476e-06	2.31143e-05	0.0556933	0.16708
						Levofloxacin 750 mg	2.51528e-05	2.51528e-05	0.172407	0.172407		Clindamycin 900 mg/ 50 mL premix	7.70476e-06	2.31143e-05	0.0556933	0.16708
						Linezolid 600 mg	5.39719e-05	0.000107944	0.138485	0.27697		Colistimethate 150 mg/ 100 mL	1.25178e-05	2.50356e-05	0.139702	0.279405
						Meropenem 500 mg	8.05686e-06	2.41706e-05	0.110865	0.332594		Daptomycin 500 mg/ 50 mL	1.77038e-05	1.77038e-05	0.222972	0.222972
						Meropenem 1 g	8.69486e-06	2.60846e-05	0.117845	0.353534		Daptomycin 750 mg/ 50 mL	2.36756e-05	2.36756e-05	0.254672	0.254672
						Meropenem 2 g	1.22719e-05	3.68157e-05	0.181397	0.544192		Doxycycline 100 mg/ 250 mL	1.11513e-05	2.23027e-05	0.136428	0.272855
						Meropenem-vaborbactam 4 g	2.04386e-05	6.13157e-05	0.273535	0.820605		Doxycycline 100 mg/ 100 mL MBP	9.06876e-06	1.81375e-05	0.128937	0.257874
						Metronidazole 500 mg	2.22529e-05	6.67586e-05	0.0869367	0.26081		Ertapenem 500 mg/ 50 mL	1.19068e-05	1.19068e-05	0.212247	0.212247
						Micafungin 100 mg	8.22709e-06	8.22709e-06	0.195367	0.195367		Ertapenem 1 g/ 50 mL MBP	1.01797e-05	1.01797e-05	0.199135	0.199135
						Minocycline 100 mg	7.02641e-06	1.40528e-05	0.123271	0.246543		Erythromycin 500 mg/ 100 mL	7.78796e-06	3.11518e-05	0.102905	0.41162
						Minocycline 200 mg	1.08618e-05	2.17236e-05	0.147215	0.29443		Fluconazole 200 mg/ 100 mL premix	2.17802e-05	2.17802e-05	0.1623	0.1623
						Nafcillin 2 g	1.0503e-05	6.3018e-05	0.0636821	0.382092		Fluconazole 400 mg/ 200 mL premix	7.04174e-05	7.04174e-05	0.21307	0.21307
						Nafcillin 1 g	6.99437e-06	4.19662e-05	0.0349883	0.20993		Ganciclovir 225 mg/ 100 mL	1.20324e-05	2.40648e-05	0.130727	0.261455
						Penicillin G 3 million units	6.99437e-06	4.19662e-05	0.0349883	0.20993		Gentamicin 400 mg/ 100 mL	8.30824e-06	2.49247e-05	0.121182	0.363548
						Pentamidine 300 mg	1.49881e-05	1.49881e-05	0.17588	0.17588		Imipenem-cilastatin 1000 mg/ 250 mL	2.08289e-05	8.33154e-05	0.199132	0.79653
						Piperacillin-tazobactam 2.25 g	7.36609e-06	2.94644e-05	0.0460908	0.184363		Isavuconazonium 372 mg/ 250 mL	3.72359e-05	3.72359e-05	0.22613	0.22613
						Piperacillin-tazobactam 3.375 g	7.36609e-06	2.94644e-05	0.0460908	0.184363		Levofloxacin 250 mg/ 50 mL premix	2.50682e-05	2.50682e-05	0.168567	0.168567
						Piperacillin-tazobactam 4.5 g	1.3012e-05	5.2048e-05	0.0531742	0.212697		Levofloxacin 500 mg/ 100 mL premix	2.50673e-05	2.50673e-05	0.168527	0.168527
						Posaconazole 300 mg	1.4921e-05	1.4921e-05	0.227207	0.227207		Levofloxacin 750 mg/ 150 mL premix	2.51528e-05	2.51528e-05	0.172407	0.172407
						Remdesivir 100 mg	3.30809e-05	3.30809e-05	0.244236	0.244236		Linezolid 600 mg/ 300 mL premix	5.39719e-05	0.000107944	0.138485	0.27697
						Remdesivir 200 mg	6.02087e-05	6.02087e-05	0.324505	0.324505		Meropenem 500 mg/ 100 mL MBP	8.05686e-06	2.41706e-05	0.110865	0.332594
						Rifampin 600 mg	1.79195e-05	5.37586e-05	0.130966	0.392899		Meropenem 1 g/ 100 mL MBP	8.69486e-06	2.60846e-05	0.117845	0.353534
						Sulfamethoxazole-trimethoprim 2000 mg-400 mg	1.62991e-05	4.88972e-05	0.150968	0.452905		Meropenem 2 g/ 100 mL	1.48197e-05	4.44592e-05	0.227397	0.682192
						Tigecycline 50 mg	8.82198e-06	1.7644e-05	0.125353	0.250705		Meropenem 2 g/ 100 mL MBP	9.72408e-06	2.91723e-05	0.135397	0.406193
						Vancomycin 500 mg	1.33086e-05	2.66172e-05	0.0917983	0.183597		Meropenem-vaborbactam 4 g/ 250 mL	2.04386e-05	6.13157e-05	0.273535	0.820605
						Vancomycin 750 mg	1.51349e-05	3.02698e-05	0.107944	0.215888		Metronidazole 500 mg/ 100 mL premix	2.22529e-05	6.67586e-05	0.0869367	0.26081
						Vancomycin 1 g	1.50523e-05	3.01046e-05	0.109969	0.219938		Micafungin 100 mg/ 100 mL	8.22709e-06	8.22709e-06	0.195367	0.195367
						Vancomycin 1250 mg	1.07599e-05	2.15198e-05	0.164071	0.328143		Minocycline 100 mg/ 100 mL MBP	6.30529e-06	1.26106e-05	0.112302	0.224605
						Vancomycin 1500 mg	1.11356e-05	2.22711e-05	0.175483	0.350967		Minocycline 100 mg/ 250 mL	7.74753e-06	1.54951e-05	0.13424	0.26848
						Vancomycin 1750 mg	1.1964e-05	2.39279e-05	0.182361	0.364722		Minocycline 200 mg/ 250 mL	1.08618e-05	2.17236e-05	0.147215	0.29443
						Vancomycin 2000 mg	1.24133e-05	2.48265e-05	0.156009	0.312018		Nafcillin 2 g/ 100 mL MBP	8.36571e-06	5.01943e-05	0.0852925	0.511755
												Nafcillin 1 g/ 50 mL frozen premix	6.99437e-06	4.19662e-05	0.0349883	0.20993
												Nafcillin 2 g/ 100 mL frozen premix	1.26403e-05	7.58417e-05	0.0420717	0.25243
												Penicillin G 3 million units/ 50 mL frozen premix	6.99437e-06	4.19662e-05	0.0349883	0.20993
												Pentamidine 300 mg/ 250 mL	1.49881e-05	1.49881e-05	0.17588	0.17588
												Piperacillin-tazobactam 2.25 g/ 50 mL frozen premix	7.36609e-06	2.94644e-05	0.0460908	0.184363
												Piperacillin-tazobactam 3.375 g/ 50 mL frozen premix	7.36609e-06	2.94644e-05	0.0460908	0.184363
												Piperacillin-tazobactam 4.5 g/ 100 mL frozen premix	1.3012e-05	5.2048e-05	0.0531742	0.212697
												Posaconazole 300 mg/ 250 mL	1.4921e-05	1.4921e-05	0.227207	0.227207
												Remdesivir 100 mg/ 250 mL	3.51751e-05	3.51751e-05	0.274005	0.274005
												Remdesivir 100 mg/ 100 mL MBP	3.09867e-05	3.09867e-05	0.214467	0.214467
												Remdesivir 200 mg/ 250 mL	6.02087e-05	6.02087e-05	0.324505	0.324505
												Rifampin 600 mg/ 250 mL	1.79195e-05	5.37586e-05	0.130966	0.392899
												Sulfamethoxazole-trimethoprim 2000 mg-400 mg/ 500 mL	1.62991e-05	4.88972e-05	0.150968	0.452905
												Tigecycline 50 mg/ 100 mL	9.49585e-06	1.89917e-05	0.134178	0.268355
												Tigecycline 50 mg/ 100 mL MBP	8.14811e-06	1.62962e-05	0.116528	0.233055
												Vancomycin 500 mg/ 250 mL	1.249e-05	2.498e-05	0.097115	0.19423
												Vancomycin 750 mg/ 250 mL	4.89928e-06	9.79856e-06	0.11744	0.23488
												Vancomycin 1 g/ 250 mL	5.28268e-06	1.05654e-05	0.12463	0.24926
												Vancomycin 500 mg/ 100 mL frozen premix	1.41272e-05	2.82544e-05	0.0864817	0.172963
												Vancomycin 750 mg/ 150 mL frozen premix	2.53705e-05	5.07411e-05	0.0984483	0.196897
												Vancomycin 1 g/ 200 mL frozen premix	2.4822e-05	4.96439e-05	0.0953083	0.190617
												Vancomycin 1250 mg/ 250 mL (1.25 g vial)	1.47331e-05	2.94662e-05	0.19889	0.39778
												Vancomycin 1250 mg/ 250 mL (10 g vial)	6.78672e-06	1.35734e-05	0.129252	0.258505
												Vancomycin 1500 mg/ 250 mL	7.14552e-06	1.4291e-05	0.134269	0.268537
												Vancomycin 1500 mg/ 500 mL	1.51256e-05	3.02512e-05	0.216698	0.433397
												Vancomycin 1750 mg/ 250 mL	7.78738e-06	1.55748e-05	0.141123	0.282247
												Vancomycin 1750 mg/ 500 mL	1.61405e-05	3.22811e-05	0.223598	0.447197
												Vancomycin 2000 mg/ 250 mL	8.68599e-06	1.7372e-05	0.15072	0.30144
												Vancomycin 2000 mg/ 500 mL	1.61405e-05	3.22811e-05	0.161298	0.322597
