# Supplementary material for: Development of a Novel Carbon Emissions Estimation Tool for Disposable Waste Associated With Antimicrobial Packaging, Preparation, and Administration in the Hospital Setting
Source: Open Forum Infect Dis. 2025 Oct 10;12(10):ofaf308. doi: 10.1093/ofid/ofaf308 (PMC12548793; doi:10.1093/ofid/ofaf308)
Supplement: ofaf308_Supplementary_Data [file ofaf308_supplementary_data.zip › Supplementary_Tables.xlsx]

## Sheet: Table S1
Table S1: Drug Products Full list of antimicrobial drug products, vial type (for admixtures), vial and packaging weights, and calculated carbon dioxide-equivalent greenhouse gas emissions based on material and waste disposal method. Table Notes • Final Item Weight in Column F represents average of weights collected at both institutions (Columns D and E) or weight from single institution if measur…
Drug Product	Vial	Item	Primary Institution Item Weight	Secondary Institution Item Weight	Item Weight	Weight Units	WARM Material	Disposal Method	Total Emissions
Acyclovir 250 mg/ 50 mL	acyclovir 500 mg vial	Drug vial	7		7	gram (g)	PP	Landfilled	1.5428e-07
Acyclovir 250 mg/ 50 mL	acyclovir 500 mg vial	Drug vial paperboard box	2.5		2.5	gram (g)	Mixed Paper general	Landfilled	2.45195e-06
Acyclovir 500 mg/ 100 mL	acyclovir 500 mg vial	Drug vial	7	6.8	6.9	gram (g)	PP	Landfilled	1.52076e-07
Acyclovir 500 mg/ 100 mL	acyclovir 500 mg vial	Drug vial paperboard box	2.5	2.5	2.5	gram (g)	Mixed paper general	Landfilled	2.45195e-06
Acyclovir 750 mg/ 150 mL	acyclovir 1000 mg vial	Drug vial	8.1		8.1	gram (g)	PP	Landfilled	1.78524e-07
Acyclovir 750 mg/ 150 mL	acyclovir 1000 mg vial	Drug vial paperboard box	5		5	gram (g)	Mixed paper general	Landfilled	4.9039e-06
Acyclovir 1000 mg/ 150 mL	acyclovir 1000 mg vial	Drug vial	8.1		8.1	gram (g)	PP	Landfilled	1.78524e-07
Acyclovir 1000 mg/ 150 mL	acyclovir 1000 mg vial	Drug vial paperboard box	5		5	gram (g)	Mixed paper general	Landfilled	4.9039e-06
Amikacin 1200 mg/ 100 mL	amikacin 1 g/ 4 ml vial	Drug vial	7.9	6.3	7.1	gram (g)	Glass	Landfilled	1.56484e-07
Amikacin 1200 mg/ 100 mL	amikacin 1 g/ 4 ml vial	Drug vial paperboard box	1.6		1.6	gram (g)	Mixed paper general	Landfilled	1.56925e-06
Amphotericin B liposomal (Ambisome) 480 mg/ 250 mL	amphotericin b liposome 50 mg vial	Drug vial	21.45	26	23.725	gram (g)	Glass	Landfilled	5.22899e-07
Amphotericin B liposomal (Ambisome) 480 mg/ 250 mL	amphotericin b liposome 50 mg vial	Drug vial paperboard box	15.7		15.7	gram (g)	Mixed paper general	Landfilled	1.53982e-05
Ampicillin 2 g/ 100 mL MBP	ampicillin 2 g vial	Drug vial	31	30.9	30.95	gram (g)	Glass	Landfilled	6.82138e-07
Ampicillin 2 g/ 100 mL MBP	ampicillin 2 g vial	Drug vial paperboard box	3	3.04	3.02	gram (g)	Mixed paper general	Landfilled	2.96196e-06
Ampicillin-sulbactam 1.5 g/ 50 mL MBP	ampicillin-sulbactam 1.5 g vial	Drug vial	18.7	18.9	18.8	gram (g)	Glass	Landfilled	4.14352e-07
Ampicillin-sulbactam 1.5 g/ 50 mL MBP	ampicillin-sulbactam 1.5 g vial	Drug vial paperboard box	5		5	gram (g)	Mixed paper general	Landfilled	4.9039e-06
Ampicillin-sulbactam 3 g/ 100 mL MBP	ampicillin-sulbactam 3 g vial	Drug vial	30.8	18.7	24.75	gram (g)	Glass	Landfilled	5.4549e-07
Ampicillin-sulbactam 3 g/ 100 mL MBP	ampicillin-sulbactam 3 g vial	Drug vial paperboard box	4.8	3.35	4.075	gram (g)	Mixed paper general	Landfilled	3.99668e-06
Azithromycin 500 mg/ 250 mL VM	azithromycin 500 mg vial	Drug vial	13	12.2	12.6	gram (g)	Glass	Landfilled	2.77704e-07
Azithromycin 500 mg/ 250 mL VM	azithromycin 500 mg vial	Drug vial paperboard box	5		5	gram (g)	Mixed paper general	Landfilled	4.9039e-06
Azithromycin 500 mg/ 250 mL	azithromycin 500 mg vial	Drug vial	13	12.2	12.6	gram (g)	Glass	Landfilled	2.77704e-07
Azithromycin 500 mg/ 250 mL	azithromycin 500 mg vial	Drug vial paperboard box	5		5	gram (g)	Mixed paper general	Landfilled	4.9039e-06
Aztreonam 1 g/ 50 mL	aztreonam 1 g vial	Drug vial	13.9	19.9	16.9	gram (g)	Glass	Landfilled	3.72476e-07
Aztreonam 1 g/ 50 mL	aztreonam 1 g vial	Drug vial paperboard box	5		5	gram (g)	Mixed paper general	Landfilled	4.9039e-06
Aztreonam 1 g/ 100 mL MBP	aztreonam 1 g vial	Drug vial	13.9	19.9	16.9	gram (g)	Glass	Landfilled	3.72476e-07
Aztreonam 1 g/ 100 mL MBP	aztreonam 1 g vial	Drug vial paperboard box	5		5	gram (g)	Mixed paper general	Landfilled	4.9039e-06
Aztreonam 2 g/ 100 mL MBP	aztreonam 2 g vial	Drug vial	38	26.4	32.2	gram (g)	Glass	Landfilled	7.09688e-07
Aztreonam 2 g/ 100 mL MBP	aztreonam 2 g vial	Drug vial paperboard box	5		5	gram (g)	Mixed paper general	Landfilled	4.9039e-06
Caspofungin 70 mg/ 250 mL	caspofungin 70 mg vial	Drug vial		12.4	12.4	gram (g)	Glass	Landfilled	2.73296e-07
Caspofungin 70 mg/ 250 mL	caspofungin 70 mg vial	Drug vial paperboard box		5	5	gram (g)	Mixed paper general	Landfilled	4.9039e-06
Cefazolin 1 g/ 10 mL	cefazolin 10 g vial	Drug vial	112	98.8	21.6	gram (g)	Glass	Landfilled	4.76064e-07
Cefazolin 1 g/ 10 mL	cefazolin 10 g vial	Drug vial paperboard box	5		5	gram (g)	Mixed paper general	Landfilled	4.9039e-06
Cefazolin 2 g/ 20 mL	cefazolin 10 g vial	Drug vial	112	98.8	21.6	gram (g)	Glass	Landfilled	4.76064e-07
Cefazolin 2 g/ 20 mL	cefazolin 10 g vial	Drug vial paperboard box	5		5	gram (g)	Mixed paper general	Landfilled	4.9039e-06
Cefazolin 3 g/ 30 mL	cefazolin 10 g vial	Drug vial	112	98.8	21.6	gram (g)	Glass	Landfilled	4.76064e-07
Cefazolin 3 g/ 30 mL	cefazolin 10 g vial	Drug vial paperboard box	5		5	gram (g)	Mixed paper general	Landfilled	4.9039e-06
Cefazolin 1 g/ 50 mL frozen premix	NA	Premix bag	7.2		7.2	gram (g)	PVC	Landfilled	1.58688e-07
Cefazolin 1 g/ 50 mL frozen premix	NA	Premix box	61		61	gram (g)	Corrugated Containers	Landfilled	6.7222e-05
Cefazolin 2 g/ 100 mL frozen premix	NA	Premix bag	9.2		9.2	gram (g)	PVC	Landfilled	2.02768e-07
Cefazolin 2 g/ 100 mL frozen premix	NA	Premix box	61		61	gram (g)	Corrugated Containers	Landfilled	6.7222e-05
Cefazolin 3 g/ 100 mL	cefazolin 10 g vial	Drug vial	112	98.8	105.4	gram (g)	Glass	Landfilled	2.32302e-06
Cefazolin 3 g/ 100 mL	cefazolin 10 g vial	Drug vial paperboard box	5		5	gram (g)	Mixed paper general	Landfilled	4.9039e-06
Cefepime 1 g/ 100 mL MBP	cefepime 1 g vial	Drug vial		30.3	30.3	gram (g)	Glass	Landfilled	6.67812e-07
Cefepime 1 g/ 100 mL MBP	cefepime 1 g vial	Drug vial paperboard box		5	5	gram (g)	Mixed paper general	Landfilled	4.9039e-06
Cefepime 2 g/ 100 mL MBP	cefepime 2 g vial	Drug vial		30.7	30.7	gram (g)	Glass	Landfilled	6.76628e-07
Cefepime 2 g/ 100 mL MBP	cefepime 2 g vial	Drug vial paperboard box		5	5	gram (g)	Mixed paper general	Landfilled	4.9039e-06
Cefepime 1 g/ 50 mL frozen premix	NA	Premix bag	7.2		7.2	gram (g)	PVC	Landfilled	1.58688e-07
Cefepime 1 g/ 50 mL frozen premix	NA	Premix box	61		61	gram (g)	Corrugated Containers	Landfilled	6.7222e-05
Cefepime 2 g/ 100 mL frozen premix	NA	Premix bag	9.2		9.2	gram (g)	PVC	Landfilled	2.02768e-07
Cefepime 2 g/ 100 mL frozen premix	NA	Premix box	61		61	gram (g)	Corrugated Containers	Landfilled	6.7222e-05
Cefiderocol 1000 mg/ 100 mL	cefiderocol 1 g vial	Drug vial	13.9		13.9	gram (g)	Glass	Landfilled	3.06356e-07
Cefiderocol 1000 mg/ 100 mL	cefiderocol 1 g vial	Drug vial paperboard box	5		5	gram (g)	Mixed paper general	Landfilled	4.9039e-06
Cefiderocol 2000 mg/ 100 mL	cefiderocol 1 g vial	Drug vial	13.9		13.9	gram (g)	Glass	Landfilled	3.06356e-07
Cefiderocol 2000 mg/ 100 mL	cefiderocol 1 g vial	Drug vial paperboard box	5		5	gram (g)	Mixed paper general	Landfilled	4.9039e-06
Cefoxitin 1000 mg/ 50 mL	cefoxitin 2 g vial	Drug vial	31.8		31.8	gram (g)	Glass	Landfilled	7.00872e-07
Cefoxitin 1000 mg/ 50 mL	cefoxitin 2 g vial	Drug vial paperboard box	5		5	gram (g)	Mixed paper general	Landfilled	4.9039e-06
Cefoxitin 2000 mg/ 100 mL	cefoxitin 2 g vial	Drug vial	31.8	33.2	32.5	gram (g)	Glass	Landfilled	7.163e-07
Cefoxitin 2000 mg/ 100 mL	cefoxitin 2 g vial	Drug vial paperboard box	5		5	gram (g)	Mixed paper general	Landfilled	4.9039e-06
Cefoxitin 2000 mg/ 100 mL MBP	cefoxitin 2 g vial	Drug vial	31.8	33.2	32.5	gram (g)	Glass	Landfilled	7.163e-07
Cefoxitin 2000 mg/ 100 mL MBP	cefoxitin 2 g vial	Drug vial paperboard box	5		5	gram (g)	Mixed paper general	Landfilled	4.9039e-06
Ceftaroline 600 mg/ 50 mL	ceftaroline 600 mg vial	Drug vial	31.9		31.9	gram (g)	Glass	Landfilled	7.03076e-07
Ceftaroline 600 mg/ 50 mL	ceftaroline 600 mg vial	Drug vial paperboard box	5		5	gram (g)	Mixed paper general	Landfilled	4.9039e-06
Ceftaroline 600 mg/ 100 mL MBP	ceftaroline 600 mg vial	Drug vial	31.9		31.9	gram (g)	Glass	Landfilled	7.03076e-07
Ceftaroline 600 mg/ 100 mL MBP	ceftaroline 600 mg vial	Drug vial paperboard box	5		5	gram (g)	Mixed paper general	Landfilled	4.9039e-06
Ceftazidime 1000 mg/ 50 mL	ceftazidime 2 g	Drug vial	54.6		54.6	gram (g)	Glass	Landfilled	1.20338e-06
Ceftazidime 1000 mg/ 50 mL	ceftazidime 2 g	Drug vial paperboard box	7.6		7.6	gram (g)	Mixed paper general	Landfilled	7.45393e-06
Ceftazidime 2000 mg/ 50 mL	ceftazidime 2 g	Drug vial	54.6		54.6	gram (g)	Glass	Landfilled	1.20338e-06
Ceftazidime 2000 mg/ 50 mL	ceftazidime 2 g	Drug vial paperboard box	7.6		7.6	gram (g)	Mixed paper general	Landfilled	7.45393e-06
Ceftazidime 2000 mg/ 100 mL MBP	ceftazidime 2 g	Drug vial	54.6		54.6	gram (g)	Glass	Landfilled	1.20338e-06
Ceftazidime 2000 mg/ 100 mL MBP	ceftazidime 2 g	Drug vial paperboard box	7.6		7.6	gram (g)	Mixed paper general	Landfilled	7.45393e-06
Ceftazidime-avibactam 2.5 g/ 100 mL	ceftazidime-avibactam 2.5 g vial	Drug vial	32.3		32.3	gram (g)	Glass	Landfilled	7.11892e-07
Ceftazidime-avibactam 2.5 g/ 100 mL	ceftazidime-avibactam 2.5 g vial	Drug vial paperboard box	5		5	gram (g)	Mixed paper general	Landfilled	4.9039e-06
Ceftazidime-avibactam 2.5 g/ 100 mL MBP	ceftazidime-avibactam 2.5 g vial	Drug vial	32.3		32.3	gram (g)	Glass	Landfilled	7.11892e-07
Ceftazidime-avibactam 2.5 g/ 100 mL MBP	ceftazidime-avibactam 2.5 g vial	Drug vial paperboard box	5		5	gram (g)	Mixed paper general	Landfilled	4.9039e-06
Ceftolozane-tazobactam 1.5 g/ 100 mL	ceftolozane-tazobactam 1.5 g vial	Drug vial	32.8	31.5	32.15	gram (g)	Glass	Landfilled	7.08586e-07
Ceftolozane-tazobactam 1.5 g/ 100 mL	ceftolozane-tazobactam 1.5 g vial	Drug vial paperboard box	5		5	gram (g)	Mixed paper general	Landfilled	4.9039e-06
Ceftolozane-tazobactam 1.5 g/ 100 mL MBP	ceftolozane-tazobactam 1.5 g vial	Drug vial	32.8	31.5	32.15	gram (g)	Glass	Landfilled	7.08586e-07
Ceftolozane-tazobactam 1.5 g/ 100 mL MBP	ceftolozane-tazobactam 1.5 g vial	Drug vial paperboard box	5		5	gram (g)	Mixed paper general	Landfilled	4.9039e-06
Ceftolozane-tazobactam 3 g/ 100 mL	ceftolozane-tazobactam 1.5 g vial	Drug vial	32.8		32.8	gram (g)	Glass	Landfilled	7.22912e-07
Ceftolozane-tazobactam 3 g/ 100 mL	ceftolozane-tazobactam 1.5 g vial	Drug vial paperboard box	5		5	gram (g)	Mixed paper general	Landfilled	4.9039e-06
Ceftriaxone 1 g/ 100 mL MBP	ceftriaxone 1 g vial	Drug vial		19.8	19.8	gram (g)	Glass	Landfilled	4.36392e-07
Ceftriaxone 1 g/ 100 mL MBP	ceftriaxone 1 g vial	Drug vial paperboard box		5	5	gram (g)	Mixed paper general	Landfilled	4.9039e-06
Ceftriaxone 2 g/ 100 mL MBP	ceftriaxone 2 g vial	Drug vial		38	38	gram (g)	Glass	Landfilled	8.3752e-07
Ceftriaxone 2 g/ 100 mL MBP	ceftriaxone 2 g vial	Drug vial paperboard box		3.32	3.32	gram (g)	Mixed paper general	Landfilled	3.25619e-06
Ceftriaxone 1 g/ 50 mL frozen premix	NA	Premix bag	7.2		7.2	gram (g)	PVC	Landfilled	1.58688e-07
Ceftriaxone 1 g/ 50 mL frozen premix	NA	Premix box	61		61	gram (g)	Corrugated Containers	Landfilled	6.7222e-05
Ceftriaxone 2 g/ 50 mL frozen premix	NA	Premix bag	7.2		7.2	gram (g)	PVC	Landfilled	1.58688e-07
Ceftriaxone 2 g/ 50 mL frozen premix	NA	Premix box	61		61	gram (g)	Corrugated Containers	Landfilled	6.7222e-05
Cefuroxime 750 mg/ 100 mL MBP	cefuroxime 0.75 g vial	Drug vial		22.7	22.7	gram (g)	Glass	Landfilled	5.00308e-07
Cefuroxime 750 mg/ 100 mL MBP	cefuroxime 0.75 g vial	Drug vial paperboard box		5	5	gram (g)	Mixed paper general	Landfilled	4.9039e-06
Cefuroxime 750 mg/ 50 mL	cefuroxime 1.5 g vial	Drug vial	30.6		30.6	gram (g)	Glass	Landfilled	6.74424e-07
Cefuroxime 750 mg/ 50 mL	cefuroxime 1.5 g vial	Drug vial paperboard box	3		3	gram (g)	Mixed paper general	Landfilled	2.94234e-06
Cefuroxime 1500 mg/ 50 mL	cefuroxime 1.5 g vial	Drug vial	30.6	32.4	31.5	gram (g)	Glass	Landfilled	6.9426e-07
Cefuroxime 1500 mg/ 50 mL	cefuroxime 1.5 g vial	Drug vial paperboard box	3	3	3	gram (g)	Mixed paper general	Landfilled	2.94234e-06
Cefuroxime 1500 mg/ 100 mL MBP	cefuroxime 1.5 g vial	Drug vial	30.6	32.4	31.5	gram (g)	Glass	Landfilled	6.9426e-07
Cefuroxime 1500 mg/ 100 mL MBP	cefuroxime 1.5 g vial	Drug vial paperboard box	3	3	3	gram (g)	Mixed paper general	Landfilled	2.94234e-06
Ciprofloxacin 400 mg/ 200 mL premix	NA	Premix bag	7.8		7.8	gram (g)	PVC	Landfilled	1.71912e-07
Ciprofloxacin 400 mg/ 200 mL premix	NA	Premix overwrap	8.95		8.95	gram (g)	PVC	Landfilled	1.97258e-07
Ciprofloxacin 400 mg/ 200 mL premix	NA	Premix box	250		250	gram (g)	Corrugated Containers	Landfilled	0.0002755
Clindamycin 300 mg/ 50 mL premix	NA	Premix bag	5.7		5.7	gram (g)	PVC	Landfilled	1.25628e-07
Clindamycin 300 mg/ 50 mL premix	NA	Premix box	61		61	gram (g)	Corrugated Containers	Landfilled	6.7222e-05
Clindamycin 600 mg/ 50 mL premix	NA	Premix bag	5.7		5.7	gram (g)	PVC	Landfilled	1.25628e-07
Clindamycin 600 mg/ 50 mL premix	NA	Premix box	61		61	gram (g)	Corrugated Containers	Landfilled	6.7222e-05
Clindamycin 900 mg/ 50 mL premix	NA	Premix bag	5.7		5.7	gram (g)	PVC	Landfilled	1.25628e-07
Clindamycin 900 mg/ 50 mL premix	NA	Premix box	61		61	gram (g)	Corrugated Containers	Landfilled	6.7222e-05
Colistimethate 150 mg/ 100 mL	colistimethate 150 mg vial	Drug vial	12.9	14.4	13.65	gram (g)	Glass	Landfilled	3.00846e-07
Colistimethate 150 mg/ 100 mL	colistimethate 150 mg vial	Drug vial paperboard box	6.5	6.6	6.55	gram (g)	Mixed paper general	Landfilled	6.42411e-06
Daptomycin 500 mg/ 50 mL	daptomycin 500 mg	Drug vial	12.3		12.3	gram (g)	Glass	Landfilled	2.71092e-07
Daptomycin 500 mg/ 50 mL	daptomycin 500 mg	Drug vial paperboard box	5		5	gram (g)	Mixed paper general	Landfilled	4.9039e-06
Daptomycin 750 mg/ 50 mL	daptomycin 500 mg	Drug vial	12.3		12.3	gram (g)	Glass	Landfilled	2.71092e-07
Daptomycin 750 mg/ 50 mL	daptomycin 500 mg	Drug vial paperboard box	5		5	gram (g)	Mixed paper general	Landfilled	4.9039e-06
Doxycycline 100 mg/ 250 mL	doxycycline 100 mg vial	Drug vial	21	31.8	26.4	gram (g)	Glass	Landfilled	5.81856e-07
Doxycycline 100 mg/ 250 mL	doxycycline 100 mg vial	Drug vial paperboard box	2.7		2.7	gram (g)	Mixed paper general	Landfilled	2.64811e-06
Doxycycline 100 mg/ 100 mL MBP	doxycycline 100 mg vial	Drug vial	21	31.8	26.4	gram (g)	Glass	Landfilled	5.81856e-07
Doxycycline 100 mg/ 100 mL MBP	doxycycline 100 mg vial	Drug vial paperboard box	2.7		2.7	gram (g)	Mixed paper general	Landfilled	2.64811e-06
Ertapenem 500 mg/ 50 mL	ertapenem 1 g	Drug vial	32		32	gram (g)	Glass	Landfilled	7.0528e-07
Ertapenem 500 mg/ 50 mL	ertapenem 1 g	Drug vial paperboard box	2.2		2.2	gram (g)	Mixed paper general	Landfilled	2.15772e-06
Ertapenem 1 g/ 50 mL MBP	ertapenem 1 g	Drug vial	32		32	gram (g)	Glass	Landfilled	7.0528e-07
Ertapenem 1 g/ 50 mL MBP	ertapenem 1 g	Drug vial paperboard box	2.2		2.2	gram (g)	Mixed paper general	Landfilled	2.15772e-06
Erythromycin 500 mg/ 100 mL	erythromycin 500 mg vial	Drug vial	17.4	17.4	17.4	gram (g)	Glass	Landfilled	3.83496e-07
Erythromycin 500 mg/ 100 mL	erythromycin 500 mg vial	Drug vial paperboard box	1.6	1.62	1.61	gram (g)	Mixed paper general	Landfilled	1.57906e-06
Fluconazole 200 mg/ 100 mL premix	NA	Premix bag	6.4		6.4	gram (g)	PVC	Landfilled	1.41056e-07
Fluconazole 200 mg/ 100 mL premix	NA	Premix overwrap	7.17		7.17	gram (g)	PVC	Landfilled	1.58027e-07
Fluconazole 200 mg/ 100 mL premix	NA	Premix box	150		150	gram (g)	Corrugated Containers	Landfilled	0.0001653
Fluconazole 400 mg/ 200 mL premix	NA	Premix bag	10.56		10.56	gram (g)	PVC	Landfilled	2.32742e-07
Fluconazole 400 mg/ 200 mL premix	NA	Premix overwrap	9.78		9.78	gram (g)	PVC	Landfilled	2.15551e-07
Fluconazole 400 mg/ 200 mL premix	NA	Premix box	590		590	gram (g)	Corrugated Containers	Landfilled	0.00065018
Ganciclovir 225 mg/ 100 mL	ganciclovir 500 mg vial	Drug vial	12.1		12.1	gram (g)	Glass	Landfilled	2.66684e-07
Ganciclovir 225 mg/ 100 mL	ganciclovir 500 mg vial	Drug vial paperboard box	5		5	gram (g)	Mixed paper general	Landfilled	4.9039e-06
Gentamicin 400 mg/ 100 mL	gentamicin 800 mg/ 20 mL vial	Drug vial	32.57	31.9	32.235	gram (g)	Glass	Landfilled	7.10459e-07
Gentamicin 400 mg/ 100 mL	gentamicin 800 mg/ 20 mL vial	Drug vial paperboard box	1.6		1.6	gram (g)	Mixed paper general	Landfilled	1.56925e-06
Imipenem-cilastatin 1000 mg/ 250 mL	imipenem-cilastatin 500 mg-500 mg vial	Drug vial	32.3		32.3	gram (g)	Glass	Landfilled	7.11892e-07
Imipenem-cilastatin 1000 mg/ 250 mL	imipenem-cilastatin 500 mg-500 mg vial	Drug vial paperboard box	5		5	gram (g)	Mixed paper general	Landfilled	4.9039e-06
Isavuconazonium 372 mg/ 250 mL	isavuconazonium 372 mg vial	Drug vial	13.3		13.3	gram (g)	Glass	Landfilled	2.93132e-07
Isavuconazonium 372 mg/ 250 mL	isavuconazonium 372 mg vial	Drug vial paperboard box	28.3		28.3	gram (g)	Mixed paper general	Landfilled	2.77561e-05
Levofloxacin 250 mg/ 50 mL premix	NA	Premix bag	6.37		6.37	gram (g)	PVC	Landfilled	1.40395e-07
Levofloxacin 250 mg/ 50 mL premix	NA	Premix overwrap	10.55		10.55	gram (g)	PVC	Landfilled	2.32522e-07
Levofloxacin 250 mg/ 50 mL premix	NA	Premix box	430		430	gram (g)	Corrugated Containers	Landfilled	0.00047386
Levofloxacin 500 mg/ 100 mL premix	NA	Premix bag	6.4		6.4	gram (g)	PVC	Landfilled	1.41056e-07
Levofloxacin 500 mg/ 100 mL premix	NA	Premix overwrap	10.48		10.48	gram (g)	PVC	Landfilled	2.30979e-07
Levofloxacin 500 mg/ 100 mL premix	NA	Premix box	430		430	gram (g)	Corrugated Containers	Landfilled	0.00047386
Levofloxacin 750 mg/ 150 mL premix	NA	Premix bag	8.06		8.06	gram (g)	PVC	Landfilled	1.77642e-07
Levofloxacin 750 mg/ 150 mL premix	NA	Premix overwrap	12.7		12.7	gram (g)	PVC	Landfilled	2.79908e-07
Levofloxacin 750 mg/ 150 mL premix	NA	Premix box	430		430	gram (g)	Corrugated Containers	Landfilled	0.00047386
Linezolid 600 mg/ 300 mL premix	NA	Premix bag	13.72		13.72	gram (g)	PVC	Landfilled	3.02389e-07
Linezolid 600 mg/ 300 mL premix	NA	Premix overwrap	11.65		11.65	gram (g)	PVC	Landfilled	2.56766e-07
Linezolid 600 mg/ 300 mL premix	NA	Premix box	460		460	gram (g)	Corrugated Containers	Landfilled	0.00050692
Meropenem 500 mg/ 100 mL MBP	meropenem 500 mg vial	Drug vial	31.45	30.6	31.025	gram (g)	Glass	Landfilled	6.83791e-07
Meropenem 500 mg/ 100 mL MBP	meropenem 500 mg vial	Drug vial paperboard box	3.1	3.05	3.075	gram (g)	Mixed paper general	Landfilled	3.0159e-06
Meropenem 1 g/ 100 mL MBP	meropenem 1 g vial	Drug vial	37	38	37.5	gram (g)	Glass	Landfilled	8.265e-07
Meropenem 1 g/ 100 mL MBP	meropenem 1 g vial	Drug vial paperboard box	3.6	3.56	3.58	gram (g)	Mixed paper general	Landfilled	3.51119e-06
Meropenem 2 g/ 100 mL	meropenem 1 g vial	Drug vial	37		37	gram (g)	Glass	Landfilled	8.1548e-07
Meropenem 2 g/ 100 mL	meropenem 1 g vial	Drug vial paperboard box	3.6		3.6	gram (g)	Mixed paper general	Landfilled	3.53081e-06
Meropenem 2 g/ 100 mL MBP	meropenem 2 g vial	Drug vial		54.5	54.5	gram (g)	Glass	Landfilled	1.20118e-06
Meropenem 2 g/ 100 mL MBP	meropenem 2 g vial	Drug vial paperboard box		5	5	gram (g)	Mixed paper general	Landfilled	4.9039e-06
Meropenem-vaborbactam 4 g/ 250 mL	meropenem-vaborbactam 2 g vial	Drug vial	55		55	gram (g)	Glass	Landfilled	1.2122e-06
Meropenem-vaborbactam 4 g/ 250 mL	meropenem-vaborbactam 2 g vial	Drug vial paperboard box	5		5	gram (g)	Mixed paper general	Landfilled	4.9039e-06
Metronidazole 500 mg/ 100 mL premix	NA	Premix bag	12.4		12.4	gram (g)	PVC	Landfilled	2.73296e-07
Metronidazole 500 mg/ 100 mL premix	NA	Premix overwrap	11.71		11.71	gram (g)	PVC	Landfilled	2.58088e-07
Metronidazole 500 mg/ 100 mL premix	NA	Premix box	430		430	gram (g)	Corrugated Containers	Landfilled	0.00047386
Micafungin 100 mg/ 100 mL	micafungin 100 mg vial	Drug vial	13		13	gram (g)	Glass	Landfilled	2.8652e-07
Micafungin 100 mg/ 100 mL	micafungin 100 mg vial	Drug vial paperboard box	3.1		3.1	gram (g)	Mixed paper general	Landfilled	3.04042e-06
Minocycline 100 mg/ 100 mL MBP	minocycline 100 mg vial	Drug vial	12.7	12.3	12.5	gram (g)	Glass	Landfilled	2.755e-07
Minocycline 100 mg/ 100 mL MBP	minocycline 100 mg vial	Drug vial paperboard box	1.7		1.7	gram (g)	Mixed paper general	Landfilled	1.66733e-06
Minocycline 100 mg/ 250 mL	minocycline 100 mg vial	Drug vial	12.7	12.3	12.5	gram (g)	Glass	Landfilled	2.755e-07
Minocycline 100 mg/ 250 mL	minocycline 100 mg vial	Drug vial paperboard box	1.7		1.7	gram (g)	Mixed paper general	Landfilled	1.66733e-06
Minocycline 200 mg/ 250 mL	minocycline 100 mg vial	Drug vial	12.7		12.7	gram (g)	Glass	Landfilled	2.79908e-07
Minocycline 200 mg/ 250 mL	minocycline 100 mg vial	Drug vial paperboard box	1.7		1.7	gram (g)	Mixed paper general	Landfilled	1.66733e-06
Nafcillin 2 g/ 100 mL MBP	nafcillin 2 g vial	Drug vial		26.6	26.6	gram (g)	Glass	Landfilled	5.86264e-07
Nafcillin 2 g/ 100 mL MBP	nafcillin 2 g vial	Drug vial paperboard box		5	5	gram (g)	Mixed paper general	Landfilled	4.9039e-06
Nafcillin 1 g/ 50 mL frozen premix	NA	Premix bag	7.2		7.2	gram (g)	PVC	Landfilled	1.58688e-07
Nafcillin 1 g/ 50 mL frozen premix	NA	Premix box	61		61	gram (g)	Corrugated Containers	Landfilled	6.7222e-05
Nafcillin 2 g/ 100 mL frozen premix	NA	Premix bag	9.2		9.2	gram (g)	PVC	Landfilled	2.02768e-07
Nafcillin 2 g/ 100 mL frozen premix	NA	Premix box	61		61	gram (g)	Corrugated Containers	Landfilled	6.7222e-05
Penicillin G 3 million units/ 50 mL frozen premix	NA	Premix bag	7.2		7.2	gram (g)	PVC	Landfilled	1.58688e-07
Penicillin G 3 million units/ 50 mL frozen premix	NA	Premix box	61		61	gram (g)	Corrugated Containers	Landfilled	6.7222e-05
Pentamidine 300 mg/ 250 mL	pentamidine 300 mg vial	Drug vial		14.5	14.5	gram (g)	Glass	Landfilled	3.1958e-07
Pentamidine 300 mg/ 250 mL	pentamidine 300 mg vial	Drug vial paperboard box		5	5	gram (g)	Mixed paper general	Landfilled	4.9039e-06
Piperacillin-tazobactam 2.25 g/ 50 mL frozen premix	NA	Premix bag	7.2		7.2	gram (g)	PVC	Landfilled	1.58688e-07
Piperacillin-tazobactam 2.25 g/ 50 mL frozen premix	NA	Premix box	61		61	gram (g)	Corrugated Containers	Landfilled	6.7222e-05
Piperacillin-tazobactam 3.375 g/ 50 mL frozen premix	NA	Premix bag	7.2		7.2	gram (g)	PVC	Landfilled	1.58688e-07
Piperacillin-tazobactam 3.375 g/ 50 mL frozen premix	NA	Premix box	61		61	gram (g)	Corrugated Containers	Landfilled	6.7222e-05
Piperacillin-tazobactam 4.5 g/ 100 mL frozen premix	NA	Premix bag	9.2		9.2	gram (g)	PVC	Landfilled	2.02768e-07
Piperacillin-tazobactam 4.5 g/ 100 mL frozen premix	NA	Premix box	61		61	gram (g)	Corrugated Containers	Landfilled	6.7222e-05
Posaconazole 300 mg/ 250 mL	posaconazole 300 mg vial	Drug vial	17.1	19.4	18.25	gram (g)	Glass	Landfilled	4.0223e-07
Posaconazole 300 mg/ 250 mL	posaconazole 300 mg vial	Drug vial paperboard box	5		5	gram (g)	Mixed paper general	Landfilled	4.9039e-06
Remdesivir 100 mg/ 250 mL	remdesivir 100 mg vial	Drug vial	26.6	24.3	25.45	gram (g)	Glass	Landfilled	5.60918e-07
Remdesivir 100 mg/ 250 mL	remdesivir 100 mg vial	Drug vial paperboard box	24.5	24.1	24.3	gram (g)	Mixed paper general	Landfilled	2.3833e-05
Remdesivir 100 mg/ 100 mL MBP	remdesivir 100 mg vial	Drug vial	26.6	24.3	25.45	gram (g)	Glass	Landfilled	5.60918e-07
Remdesivir 100 mg/ 100 mL MBP	remdesivir 100 mg vial	Drug vial paperboard box	24.5	24.1	24.3	gram (g)	Mixed paper general	Landfilled	2.3833e-05
Remdesivir 200 mg/ 250 mL	remdesivir 100 mg vial	Drug vial	26.6		26.6	gram (g)	Glass	Landfilled	5.86264e-07
Remdesivir 200 mg/ 250 mL	remdesivir 100 mg vial	Drug vial paperboard box	24.5		24.5	gram (g)	Mixed paper general	Landfilled	2.40291e-05
Rifampin 600 mg/ 250 mL	rifampin 600 mg vial	Drug vial	26		26	gram (g)	Glass	Landfilled	5.7304e-07
Rifampin 600 mg/ 250 mL	rifampin 600 mg vial	Drug vial paperboard box	11.4		11.4	gram (g)	Mixed paper general	Landfilled	1.11809e-05
Sulfamethoxazole-trimethoprim 2000 mg-400 mg/ 500 mL	sulfamethoxazole-trimethoprim 800 mg-160 mg/ 10 mL	Drug vial	12.9	10.5	11.7	gram (g)	Glass	Landfilled	2.57868e-07
Sulfamethoxazole-trimethoprim 2000 mg-400 mg/ 500 mL	sulfamethoxazole-trimethoprim 800 mg-160 mg/ 10 mL	Drug vial paperboard box	2		2	gram (g)	Mixed paper general	Landfilled	1.96156e-06
Tigecycline 50 mg/ 100 mL	tigecycline 50 mg vial	Drug vial	14.9	14.9	14.9	gram (g)	Glass	Landfilled	3.28396e-07
Tigecycline 50 mg/ 100 mL	tigecycline 50 mg vial	Drug vial paperboard box	5	2.05	3.525	gram (g)	Mixed paper general	Landfilled	3.45725e-06
Tigecycline 50 mg/ 100 mL MBP	tigecycline 50 mg vial	Drug vial	14.9	14.9	14.9	gram (g)	Glass	Landfilled	3.28396e-07
Tigecycline 50 mg/ 100 mL MBP	tigecycline 50 mg vial	Drug vial paperboard box	5	2.05	3.525	gram (g)	Mixed paper general	Landfilled	3.45725e-06
Vancomycin 500 mg/ 250 mL	vancomycin 500 mg vial	Drug vial		17.5	17.5	gram (g)	Glass	Landfilled	3.857e-07
Vancomycin 500 mg/ 250 mL	vancomycin 500 mg vial	Drug vial paperboard box		5	5	gram (g)	Mixed paper general	Landfilled	4.9039e-06
Vancomycin 750 mg/ 250 mL	vancomycin 10 g vial	Drug vial		100.7	100.7	gram (g)	Glass	Landfilled	2.21943e-06
Vancomycin 750 mg/ 250 mL	vancomycin 10 g vial	Drug vial paperboard box		5	5	gram (g)	Mixed paper general	Landfilled	4.9039e-06
Vancomycin 1 g/ 250 mL	vancomycin 10 g vial	Drug vial		100.7	100.7	gram (g)	Glass	Landfilled	2.21943e-06
Vancomycin 1 g/ 250 mL	vancomycin 10 g vial	Drug vial paperboard box		5	5	gram (g)	Mixed paper general	Landfilled	4.9039e-06
Vancomycin 500 mg/ 100 mL frozen premix	NA	Premix bag	9.2		9.2	gram (g)	PVC	Landfilled	2.02768e-07
Vancomycin 500 mg/ 100 mL frozen premix	NA	Premix box	61		61	gram (g)	Corrugated Containers	Landfilled	6.7222e-05
Vancomycin 750 mg/ 150 mL frozen premix	NA	Premix bag	11		11	gram (g)	PVC	Landfilled	2.4244e-07
Vancomycin 750 mg/ 150 mL frozen premix	NA	Premix box	61		61	gram (g)	Corrugated Containers	Landfilled	6.7222e-05
Vancomycin 1 g/ 200 mL frozen premix	NA	Premix bag	8.36		8.36	gram (g)	PVC	Landfilled	1.84254e-07
Vancomycin 1 g/ 200 mL frozen premix	NA	Premix box	61		61	gram (g)	Corrugated Containers	Landfilled	6.7222e-05
Vancomycin 1250 mg/ 250 mL (1.25 g vial)	vancomycin 1.25 g vial	Drug vial	55.3		55.3	gram (g)	Glass	Landfilled	1.21881e-06
Vancomycin 1250 mg/ 250 mL (1.25 g vial)	vancomycin 1.25 g vial	Drug vial paperboard box	7.5		7.5	gram (g)	Mixed paper general	Landfilled	7.35585e-06
Vancomycin 1250 mg/ 250 mL (10 g vial)	vancomycin 10 g vial	Drug vial		100.7	100.7	gram (g)	Glass	Landfilled	2.21943e-06
Vancomycin 1250 mg/ 250 mL (10 g vial)	vancomycin 10 g vial	Drug vial paperboard box		15	15	gram (g)	Mixed paper general	Landfilled	1.47117e-05
Vancomycin 1500 mg/ 250 mL	vancomycin 10 g vial	Drug vial		100.7	100.7	gram (g)	Glass	Landfilled	2.21943e-06
Vancomycin 1500 mg/ 250 mL	vancomycin 10 g vial	Drug vial paperboard box		15	15	gram (g)	Mixed paper general	Landfilled	1.47117e-05
Vancomycin 1500 mg/ 500 mL	vancomycin 1.5 g vial	Drug vial	55.3		55.3	gram (g)	Glass	Landfilled	1.21881e-06
Vancomycin 1500 mg/ 500 mL	vancomycin 1.5 g vial	Drug vial paperboard box	7.5		7.5	gram (g)	Mixed paper general	Landfilled	7.35585e-06
Vancomycin 1750 mg/ 250 mL	vancomycin 10 g vial	Drug vial		100.7	100.7	gram (g)	Glass	Landfilled	2.21943e-06
Vancomycin 1750 mg/ 250 mL	vancomycin 10 g vial	Drug vial paperboard box		15	15	gram (g)	Mixed paper general	Landfilled	1.47117e-05
Vancomycin 1750 mg/ 500 mL	vancomycin 5 g vial	Drug vial	108.8		108.8	gram (g)	Glass	Landfilled	2.39795e-06
Vancomycin 1750 mg/ 500 mL	vancomycin 5 g vial	Drug vial paperboard box	15.8		15.8	gram (g)	Mixed paper general	Landfilled	1.54963e-05
Vancomycin 2000 mg/ 250 mL	vancomycin 10 g vial	Drug vial		100.7	100.7	gram (g)	Glass	Landfilled	2.21943e-06
Vancomycin 2000 mg/ 250 mL	vancomycin 10 g vial	Drug vial paperboard box		15	15	gram (g)	Mixed paper general	Landfilled	1.47117e-05
Vancomycin 2000 mg/ 500 mL	vancomycin 5 g vial	Drug vial	108.8		108.8	gram (g)	Glass	Landfilled	2.39795e-06
Vancomycin 2000 mg/ 500 mL	vancomycin 5 g vial	Drug vial paperboard box	15.8		15.8	gram (g)	Mixed paper general	Landfilled	1.54963e-05
									#N/A
									#N/A
									#N/A
									#N/A
									#N/A
									#N/A
									#N/A
									#N/A
									#N/A
									#N/A

## Sheet: Table S2
Table S2: Preparation and Administration Materials Full list of pharmacy antimicrobial preparation and antimicrobial infusion administration materials, item weights, and calculated carbon dioxide-equivalent greenhouse gas emissions based on material and waste disposal method. Table Notes • Final Item Weight in Column D represents average of weights collected at both institutions (Columns B and C)…
Item	Primary Institution Item Weight	Secondary Institution Item Weight	Item Weight	Weight Units	WARM material	Disposal Method	Total Emissions
Premix box							drug specific
Premix bag							drug specific
Premix overwrap							drug specific
Drug vial							drug specific
Drug vial paperboard box							drug specific
Drug vial dust cover	0.5	0.5	0.5	gram (g)	PP	Landfilled	1.102e-08
PROSAT wipe	6		6	gram (g)	PP	Landfilled	1.3224e-07
Lint free wipe		3.5	3.5	gram (g)	Mixed Paper general	Landfilled	3.43273e-06
Critical site wipe	2		2	gram (g)	Mixed Paper general	Landfilled	1.96156e-06
Alcohol prep pad		1	1	gram (g)	Mixed Paper general	Landfilled	9.8078e-07
1 mL syringe	6.8	6.7	6.75	gram (g)	PP	Landfilled	1.4877e-07
1 mL syringe overwrap	1	1.1	1.05	gram (g)	PP	Landfilled	2.3142e-08
3 mL syringe	3.2	3.2	3.2	gram (g)	PP	Landfilled	7.0528e-08
3 mL syringe overwrap	1	1	1	gram (g)	PP	Landfilled	2.204e-08
5 mL syringe	5	5.1	5.05	gram (g)	PP	Landfilled	1.11302e-07
5 mL syringe overwrap	1.2	0.8	1	gram (g)	PP	Landfilled	2.204e-08
10 mL syringe	8	7.8	7.9	gram (g)	PP	Landfilled	1.74116e-07
10 mL syringe overwrap	1.8	1.1	1.45	gram (g)	PP	Landfilled	3.1958e-08
20 mL syringe	14		14	gram (g)	PP	Landfilled	3.0856e-07
20 mL syringe overwrap	2.5		2.5	gram (g)	PP	Landfilled	5.51e-08
30 mL syringe	17.8	18.2	18	gram (g)	PP	Landfilled	3.9672e-07
30 mL syringe overwrap	2.5	2.6	2.55	gram (g)	PP	Landfilled	5.6202e-08
50 mL syringe	31.5	31.6	31.55	gram (g)	PP	Landfilled	6.95362e-07
50 mL syringe overwrap	3.5	3.4	3.45	gram (g)	PP	Landfilled	7.6038e-08
18G needle	0.5	0.3	0.4	gram (g)	Steel Cans	Landfilled	8.816e-09
18G needle cap	0.5	0.4	0.45	gram (g)	PP	Landfilled	9.918e-09
Needle overwrap	0.3	0.2	0.25	gram (g)	PP	Landfilled	5.51e-09
Syringe cap	0.5	0.7	0.6	gram (g)	PP	Landfilled	1.3224e-08
Filter needle	0.6	0.6	0.6	gram (g)	Steel Cans	Landfilled	1.3224e-08
Filter needle cap	0.5	0.5	0.5	gram (g)	PP	Landfilled	1.102e-08
Filter needle overwrap		0.2	0.2	gram (g)	PP	Landfilled	4.408e-09
Disc filter	2.3	2.6	2.45	gram (g)	Mixed Plastics	Landfilled	5.3998e-08
Disc filter packaging	1.2	1.2	1.2	gram (g)	PP	Landfilled	2.6448e-08
10 mL SWFI vial	7.8	6.5	7.15	gram (g)	Mixed Plastics	Landfilled	1.57586e-07
10 mL SWFI vial dust cap	0.5	0.5	0.5	gram (g)	PP	Landfilled	1.102e-08
20 mL SWFI vial	9		9	gram (g)	Mixed Plastics	Landfilled	1.9836e-07
20 mL SWFI vial dust cap	0.5		0.5	gram (g)	PP	Landfilled	1.102e-08
50 mL SWFI vial	12		12	gram (g)	Mixed Plastics	Landfilled	2.6448e-07
50 mL SWFI vial dust cap	0.5		0.5	gram (g)	PP	Landfilled	1.102e-08
1000 mL SWFI bag	36.3	35	35.65	gram (g)	PVC	Landfilled	7.85726e-07
1000 mL SWFI bag overwrap	10.7	9.2	9.95	gram (g)	HDPE	Landfilled	2.19298e-07
10 mL NS vial	7.8	6.8	7.3	gram (g)	Mixed Plastics	Landfilled	1.60892e-07
10 mL NS vial dust cap	0.5	0.5	0.5	gram (g)	PP	Landfilled	1.102e-08
20 mL NS vial	9		9	gram (g)	Mixed Plastics	Landfilled	1.9836e-07
20 mL NS vial dust cap	0.5		0.5	gram (g)	PP	Landfilled	1.102e-08
50 mL NS vial	12		12	gram (g)	Mixed Plastics	Landfilled	2.6448e-07
50 mL NS vial dust cap	0.5		0.5	gram (g)	PP	Landfilled	1.102e-08
50 mL IV diluent bag	12.5	11	11.75	gram (g)	PVC	Landfilled	2.5897e-07
50 mL IV diluent bag overwrap	11.5	4.08333	7.79167	gram (g)	HDPE	Landfilled	1.71728e-07
100 mL IV diluent bag	16.4	12	14.2	gram (g)	PVC	Landfilled	3.12968e-07
100 mL IV diluent bag overwrap	12	3.075	7.5375	gram (g)	HDPE	Landfilled	1.66127e-07
150 mL IV diluent bag	26.1		26.1	gram (g)	PVC	Landfilled	5.75244e-07
150 mL IV diluent bag overwrap	9.8		9.8	gram (g)	HDPE	Landfilled	2.15992e-07
250 mL IV diluent bag	27.8	17	22.4	gram (g)	PVC	Landfilled	4.93696e-07
250 mL IV diluent bag overwrap	6	1.25	3.625	gram (g)	HDPE	Landfilled	7.9895e-08
500 mL IV diluent bag	26.2	24	25.1	gram (g)	PVC	Landfilled	5.53204e-07
500 mL IV diluent bag overwrap	7.2	1.36667	4.28333	gram (g)	HDPE	Landfilled	9.44047e-08
50 mL empty IV bag	6.8	6.1	6.45	gram (g)	PVC	Landfilled	1.42158e-07
150 mL empty IV bag	6.8		6.8	gram (g)	PVC	Landfilled	1.49872e-07
250 mL empty IV bag	6.8		6.8	gram (g)	PVC	Landfilled	1.49872e-07
500 mL empty IV bag	6.8		6.8	gram (g)	PVC	Landfilled	1.49872e-07
50 mL standard premix bag	7.2		7.2	gram (g)	PVC	Landfilled	1.58688e-07
100 mL standard premix bag	9.2		9.2	gram (g)	PVC	Landfilled	2.02768e-07
150 mL standard premix bag	11		11	gram (g)	PVC	Landfilled	2.4244e-07
Diaper	0.2		0.2	gram (g)	Mixed Metals	Landfilled	4.408e-09
Diaper backing	0.1		0.1	gram (g)	Mixed Plastics	Landfilled	2.204e-09
Pharmacy label	0.5	0.5	0.5	gram (g)	Mixed Paper general	Landfilled	4.9039e-07
50 mL Mini-Bag Plus bag	19		19	gram (g)	PVC	Landfilled	4.1876e-07
100 mL Mini-Bag Plus bag	21.5	19.1	20.3	gram (g)	PVC	Landfilled	4.47412e-07
Mini-Bag Plus overwrap	8.575	6.8	7.6875	gram (g)	HDPE	Landfilled	1.69433e-07
Mini-Bag Plus dust cap	1.5	1.5	1.5	gram (g)	PP	Landfilled	3.306e-08
Vial-Mate	7.7		7.7	gram (g)	Mixed Plastics	Landfilled	1.69708e-07
Vial-Mate dust cap	0.05		0.05	gram (g)	Mixed Plastics	Landfilled	1.102e-09
Vial-Mate Plastic Packaging	4		4	gram (g)	PP	Landfilled	8.816e-08
Vial-Mate Paper Packaging	0.5		0.5	gram (g)	Mixed Paper general	Landfilled	4.9039e-07
Port Saver	1.4	2	1.7	gram (g)	PP	Landfilled	3.7468e-08
Port Saver overwrap	0.8	0.5	0.65	gram (g)	PP	Landfilled	1.4326e-08
Chemo dispensing Pin	5	5	5	gram (g)	Mixed Plastics	Landfilled	1.102e-07
Chemo dispensing pin overwrap	2.1	2.2	2.15	gram (g)	Mixed Plastics	Landfilled	4.7386e-08
Mini-Spike dispensing pin		2.7	2.7	gram (g)	Mixed Plastics	Landfilled	5.9508e-08
Mini-Spike dispensing pin overwrap		1.4	1.4	gram (g)	Mixed Plastics	Landfilled	3.0856e-08
Vented dispensing pin		7.4	7.4	gram (g)	Mixed Plastics	Landfilled	1.63096e-07
Vented dispensing pin overwrap		1.8	1.8	gram (g)	Mixed Plastics	Landfilled	3.9672e-08
Double-ended transfer needle		0.7	0.7	gram (g)	Steel Cans	Landfilled	1.5428e-08
Double-ended transfer needle cap		1.1	1.1	gram (g)	PP	Landfilled	2.4244e-08
Double-ended transfer needle overwrap		0.7	0.7	gram (g)	PP	Landfilled	1.5428e-08
250 mL primary infusion bag	27.8		27.8	gram (g)	PVC	Landfilled	6.12712e-07
250 mL primary infusion bag overwrap	6		6	gram (g)	HDPE	Landfilled	1.3224e-07
500 mL primary infusion bag	26.2		26.2	gram (g)	PVC	Landfilled	5.77448e-07
500 mL primary infusion bag overwrap	7.2		7.2	gram (g)	HDPE	Landfilled	1.58688e-07
1 L primary infusion bag	36.3	35	35.65	gram (g)	PVC	Landfilled	7.85726e-07
1 L primary infusion bag overwrap	10.7	9.2	9.95	gram (g)	HDPE	Landfilled	2.19298e-07
Primary IV infusion set	45.7		45.7	gram (g)	PVC	Landfilled	1.00723e-06
Primary IV infusion set overwrap	2.75		2.75	gram (g)	PP	Landfilled	6.061e-08
Secondary IV infusion set	22.01		22.01	gram (g)	PVC	Landfilled	4.851e-07
Secondary IV infusion set overwrap	3.32		3.32	gram (g)	PP	Landfilled	7.31728e-08
10 mL NS flush	10.4		10.4	gram (g)	PP	Landfilled	2.29216e-07
10 mL NS flush overwrap	0.41		0.41	gram (g)	PP	Landfilled	9.0364e-09
Prevantics swab	1.67		1.67	gram (g)	Mixed Paper general	Landfilled	1.6379e-06
IV infusion label	0.37		0.37	gram (g)	Mixed Paper general	Landfilled	3.62889e-07
Curos cap	0.98		0.98	gram (g)	HDPE	Landfilled	2.15992e-08
Curos cap male	0.43		0.43	gram (g)	HDPE	Landfilled	9.4772e-09
Total administration materials							4.4464e-06
							#N/A
							#N/A
							#N/A
							#N/A
							#N/A
							#N/A
							#N/A
							#N/A
							#N/A
							#N/A

## Sheet: Table S3
Table S3: Drug Preparation Material Counts Tally of materials used in the preparation of each drug product and total doses designated per drug product per day. Table Notes • Institution in Column B refers to institution where the preparation materials corresponding to that Drug Product were tallied. Specific Drug Product items may have data available for one or both sites. • Data in Columns C thr…
Drug Product	Institution	Premix box	Premix bag	Premix overwrap	Drug vial	Drug vial paperboard box	Drug vial dust cover	PROSAT wipe	Lint free wipe	Critical site wipe	Alcohol prep pad	1 mL syringe	1 mL syringe overwrap	3 mL syringe	3 mL syringe overwrap	5 mL syringe	5 mL syringe overwrap	10 mL syringe	10 mL syringe overwrap	20 mL syringe	20 mL syringe overwrap	30 mL syringe	30 mL syringe overwrap	50 mL syringe	50 mL syringe overwrap	18G needle	18G needle cap	Needle overwrap	Syringe cap	Filter needle	Filter needle cap	Disc filter	Disc filter packaging	10 mL SWFI vial	10 mL SWFI vial dust cap	20 mL SWFI vial	20 mL SWFI vial dust cap	50 mL SWFI vial	50 mL SWFI vial dust cap	1000 mL SWFI bag	1000 mL SWFI bag overwrap	10 mL NS vial	10 mL NS vial dust cap	20 mL NS vial	20 mL NS vial dust cap	50 mL NS vial	50 mL NS vial dust cap	50 mL IV diluent bag	50 mL IV diluent bag overwrap
Acyclovir 250 mg/ 50 mL	Primary				1	1	1	1		1								1	1							1	1	1																				1	1
Acyclovir 500 mg/ 100 mL	Primary				1	1	1	1		1										1	1					1	1	1
Acyclovir 750 mg/ 150 mL	Primary				1	1	1	1		1										1	1					1	1	1
Acyclovir 1000 mg/ 150 mL	Primary				1	1	1	1		1												1	1			1	1	1
Amikacin 1200 mg/ 100 mL	Primary				2	2	2	1		1						1	1									1	1	1
Amphotericin B liposomal (Ambisome) 480 mg/ 250 mL	Primary				10	10	10	3		5										1	1			3	3	4	4	4				10	10					3	3
Ampicillin 2 g/ 100 mL MBP	Primary				1	1	1	1		1
Ampicillin-sulbactam 1.5 g/ 50 mL MBP	Primary				1	1	1	1		1
Ampicillin-sulbactam 3 g/ 100 mL MBP	Primary				1	1	1	1		1
Azithromycin 500 mg/ 250 mL VM	Primary				1	1	1	1		1
Aztreonam 1 g/ 50 mL	Primary				1	1	1	1		1										1	1					1	1	1						1	1													1	1
Aztreonam 2 g/ 100 mL MBP	Primary				1	1	1	1		1
Cefazolin 1 g/ 50 mL frozen premix	Primary	0.0833333
Cefazolin 2 g/ 100 mL frozen premix	Primary	0.166667
Cefazolin 3 g/ 100 mL	Primary				0.333333	0.333333	0.333333	0.666667		0.666667														0.333333	0.333333	0.333333	0.333333	0.333333										0.666667	0.666667
Cefepime 1 g/ 50 mL frozen premix	Primary	0.0833333
Cefepime 2 g/ 100 mL frozen premix	Primary	0.166667
Cefiderocol 1000 mg/ 100 mL	Primary				1	1	1	1		1										1	1					1	1	1						1	1
Cefiderocol 2000 mg/ 100 mL	Primary				2	2	2	1		1												1	1
Cefoxitin 1000 mg/ 50 mL	Primary				1	1	1	1		1										1	1					1	1	1						1	1													1	1
Cefoxitin 2000 mg/ 100 mL	Primary				1	1	1	1		1										1	1					1	1	1						1	1
Ceftaroline 600 mg/ 50 mL	Primary				1	1	1	1		1												1	1			1	1	1										1	1									1	1
Ceftazidime 1000 mg/ 50 mL	Primary				1	1	1	1		1										1	1					1	1	1						1	1													1	1
Ceftazidime 2000 mg/ 50 mL	Primary				1	1	1	1		1										1	1					1	1	1						1	1													1	1
Ceftazidime-avibactam 2.5 g/ 100 mL	Primary				1	1	1	1		1										1	1					1	1	1						1	1
Ceftolozane-tazobactam 1.5 g/ 100 mL	Primary				1	1	1	1		1										1	1					1	1	1						1	1
Ceftolozane-tazobactam 3 g/ 100 mL	Primary				2	2	2	1		1										1	1					1	1	1								1	1
Ceftriaxone 1 g/ 50 mL frozen premix	Primary	0.0833333
Ceftriaxone 2 g/ 50 mL frozen premix	Primary	0.0833333
Cefuroxime 750 mg/ 50 mL	Primary				1	1	1	1		1										1	1					1	1	1						2	2													1	1
Cefuroxime 1500 mg/ 50 mL	Primary				1	1	1	1		1										1	1					1	1	1						2	2													1	1
Ciprofloxacin 400 mg/ 200 mL premix	Primary	0.0416667	1	1
Clindamycin 300 mg/ 50 mL premix	Primary	0.0833333	1
Clindamycin 600 mg/ 50 mL premix	Primary	0.0833333	1
Clindamycin 900 mg/ 50 mL premix	Primary	0.0833333	1
Colistimethate 150 mg/ 100 mL	Primary				1	1	1	1		1		1	1	1	1											2	2	2						1	1
Daptomycin 500 mg/ 50 mL	Primary				1	1	1	1		1										1	1					1	1	1														1	1					1	1
Daptomycin 750 mg/ 50 mL	Primary				2	2	2	1		1										1	1					1	1	1														2	2					1	1
Doxycycline 100 mg/ 100 mL MBP	Primary				1	1	1	1		1
Ertapenem 500 mg/ 50 mL	Primary				1	1	1	1		1								1	1							1	1	1						1	1													1	1
Ertapenem 1 g/ 50 mL MBP	Primary				1	1	1	1		1
Erythromycin 500 mg/ 100 mL	Primary				1	1	1	1		1										1	1					1	1	1						1	1
Fluconazole 200 mg/ 100 mL premix	Primary	0.1	1	1
Fluconazole 400 mg/ 200 mL premix	Primary	0.1	1	1
Ganciclovir 225 mg/ 100 mL	Primary				1	1	1	1		1								1	1							1	1	1						1	1
Gentamicin 400 mg/ 100 mL	Primary				1	1	1	1		1										1	1					1	1	1
Imipenem-cilastatin 1000 mg/ 250 mL	Primary				2	2	2	1		3										1	1			1	1	2	2	2																		1	1
Isavuconazonium 372 mg/ 250 mL	Primary				1	1	1	1		1								1	1							1	1	1						1	1
Levofloxacin 250 mg/ 50 mL premix	Primary	0.0416667	1	1
Levofloxacin 500 mg/ 100 mL premix	Primary	0.0416667	1	1
Levofloxacin 750 mg/ 150 mL premix	Primary	0.0416667	1	1
Linezolid 600 mg/ 300 mL premix	Primary	0.1	1	1
Meropenem 500 mg/ 100 mL MBP	Primary				1	1	1	1		1
Meropenem 1 g/ 100 mL MBP	Primary				1	1	1	1		1
Meropenem 2 g/ 100 mL	Primary				2	2	2	1		1												1	1	1	1	2	2	2										1	1
Meropenem-vaborbactam 4 g/ 250 mL	Primary				2	2	2	1		2										2	2			1	1	3	3	3
Metronidazole 500 mg/ 100 mL premix	Primary	0.0416667	1	1
Micafungin 100 mg/ 100 mL	Primary				1		1	1		1								1	1							1	1	1						1	1
Minocycline 100 mg/ 250 mL	Primary				1	1	1	1		1								1	1							1	1	1						1	1
Minocycline 200 mg/ 250 mL	Primary				2	2	2	1		1								1	1							1	1	1						1	1
Nafcillin 1 g/ 50 mL frozen premix	Primary	0.0833333
Nafcillin 2 g/ 100 mL frozen premix	Primary	0.166667
Penicillin G 3 million units/ 50 mL frozen premix	Primary	0.0833333
Piperacillin-tazobactam 2.25 g/ 50 mL frozen premix	Primary	0.0833333
Piperacillin-tazobactam 3.375 g/ 50 mL frozen premix	Primary	0.0833333
Piperacillin-tazobactam 4.5 g/ 100 mL frozen premix	Primary	0.166667
Posaconazole 300 mg/ 250 mL	Primary				1	1	1	1		1										1	1					1	1	1
Remdesivir 100 mg/ 250 mL	Primary				1	1	1	2		2										2	2					2	2	2										1	1
Remdesivir 200 mg/ 250 mL	Primary				2	2	2	2		2										1	1			2	2	3	3	3										1	1
Rifampin 600 mg/ 250 mL	Primary				1	1	1	1		1								1	1							1	1	1						1	1
Sulfamethoxazole-trimethoprim 2000 mg-400 mg/ 500 mL	Primary				3	3	3	2		2												1	1			1	1	1
Tigecycline 50 mg/ 100 mL	Primary				1	1	1	1		1								1	1							1	1	1						1	1
Vancomycin 500 mg/ 100 mL frozen premix	Primary	0.166667
Vancomycin 750 mg/ 150 mL frozen premix	Primary	0.333333
Vancomycin 1 g/ 200 mL frozen premix	Primary	0.333333	1
Vancomycin 1250 mg/ 250 mL (1.25 g vial)	Primary				1	1	1	1		1												1	1			1	1	1										1	1
Vancomycin 1500 mg/ 500 mL	Primary				1	1	1	1		1														1	1	1	1	1										1	1
Vancomycin 1750 mg/ 500 mL	Primary				0.5	0.5	0.5	1		1														1	1	1	1	1										1	1
Vancomycin 2000 mg/ 500 mL	Primary				0.5	0.5	0.5	1		1														1	1	1	1	1										1	1
Acyclovir 250 mg/ 50 mL	Secondary				1	1	1		1		1							1	1							1		1																				1	1
Acyclovir 500 mg/ 100 mL	Secondary				1	1	1		1		1							1	1							1		1
Acyclovir 750 mg/ 150 mL	Secondary				1	1	1		1		2											2	2			2		2																				1	1
Acyclovir 1000 mg/ 150 mL	Secondary				1	1	1		1		1											2	2			2		2																				1	1
Amikacin 1200 mg/ 100 mL	Secondary				2	2	2		1		1					1	1									1		1
Amphotericin B liposomal (Ambisome) 480 mg/ 250 mL	Secondary				10	10	10		2		5													5	5	4		4				10	10
Ampicillin 2 g/ 100 mL MBP	Secondary				1	1	1				1
Ampicillin-sulbactam 1.5 g/ 50 mL MBP	Secondary				1	1	1				1
Ampicillin-sulbactam 3 g/ 100 mL MBP	Secondary				1	1	1				1
Azithromycin 500 mg/ 250 mL	Secondary				1	1	1		1		1							1	1							1		1
Aztreonam 1 g/ 100 mL MBP	Secondary				1	1	1				1
Aztreonam 2 g/ 100 mL MBP	Secondary				1	1	1				1
Caspofungin 70 mg/ 250 mL	Secondary				1	1	1		1		1											1	1			1		1						1	1
Cefazolin 1 g/ 10 mL	Secondary				0.1	0.1	0.1		0.1		0.1							1	1					0.1	0.1															0.1	0.1
Cefazolin 2 g/ 20 mL	Secondary				0.2	0.2	0.2		0.2		0.2							2	2					0.2	0.2															0.2	0.2
Cefazolin 3 g/ 30 mL	Secondary				0.3	0.3	0.3		0.3		0.3							3	3					0.3	0.3															0.3	0.3
Cefepime 1 g/ 100 mL MBP	Secondary				1	1	1				1
Cefepime 2 g/ 100 mL MBP	Secondary				1	1	1				1
Cefoxitin 2000 mg/ 100 mL MBP	Secondary				1	1	1				1
Ceftaroline 600 mg/ 100 mL MBP	Secondary				1	1	1				1
Ceftazidime 2000 mg/ 100 mL MBP	Secondary				1	1	1				1
Ceftazidime-avibactam 2.5 g/ 100 mL MBP	Secondary				1	1	1				1
Ceftolozane-tazobactam 1.5 g/ 100 mL MBP	Secondary				1	1	1				1
Ceftolozane-tazobactam 3 g/ 100 mL	Secondary				2	2	2		1		1															1		1
Ceftriaxone 1 g/ 100 mL MBP	Secondary				1	1	1				1
Ceftriaxone 2 g/ 100 mL MBP	Secondary				1	1	1				1
Cefuroxime 750 mg/ 100 mL MBP	Secondary				1	1	1				1
Cefuroxime 1500 mg/ 100 mL MBP	Secondary				1	1	1				1
Daptomycin 500 mg/ 50 mL	Secondary				2	2	2		1		2							1	1			1	1			2		2														2	2					1	1
Daptomycin 750 mg/ 50 mL	Secondary				3	3	3		1		3											2	2			2		2														3	3					1	1
Doxycycline 100 mg/ 250 mL	Secondary				1	1	1		1		1
Ertapenem 500 mg/ 50 mL	Secondary				1	1	1		1		1							1	1							1		1						1	1													1	1
Ertapenem 1 g/ 50 mL MBP	Secondary				1	1	1				1
Erythromycin 500 mg/ 100 mL	Secondary				1	1	1		1		1							1	1							1		1						1	1
Ganciclovir 225 mg/ 100 mL	Secondary				1	1	1		1		1							1	1							1		1						1	1
Gentamicin 400 mg/ 100 mL	Secondary				1	1	1		1		1							1	1							1		1
Imipenem-cilastatin 1000 mg/ 250 mL	Secondary				2	2	2		1		3											2	2			2		2
Isavuconazonium 372 mg/ 250 mL	Secondary				1	1	1		1		1							1	1							1		1						1	1
Meropenem 500 mg/ 100 mL MBP	Secondary				1	1	1				1
Meropenem 1 g/ 100 mL MBP	Secondary				1	1	1				1
Meropenem 2 g/ 100 mL MBP	Secondary				1	1	1				1
Minocycline 100 mg/ 100 mL MBP	Secondary				1	1	1				1
Minocycline 200 mg/ 250 mL	Secondary				2	2	2		1		1							1	1							1		1						1	1
Nafcillin 2 g/ 100 mL MBP	Secondary				1	1	1				1
Pentamidine 300 mg/ 250 mL	Secondary				1	1	1		1		1							1	1							1		1						1	1
Posaconazole 300 mg/ 250 mL	Secondary				1	1	1		1		1											2	2			1		1																				1	1
Remdesivir 100 mg/ 100 mL MBP	Secondary				1	1	1				1
Remdesivir 200 mg/ 250 mL	Secondary				2	2	2		1		1
Rifampin 600 mg/ 250 mL	Secondary				1	1	1		1		1							1	1							1		1						1	1
Sulfamethoxazole-trimethoprim 2000 mg-400 mg/ 500 mL	Secondary				3	3	3		2		2											1	1			1		1
Tigecycline 50 mg/ 100 mL MBP	Secondary				1	1	1				1
Vancomycin 500 mg/ 250 mL	Secondary				1	1	1		1		1
Vancomycin 750 mg/ 250 mL	Secondary				0.0769231	0.0769231	0.0769231		0.0769231		0.461538													0.307692	0.307692	0.153846		0.153846												0.0769231	0.0769231
Vancomycin 1 g/ 250 mL	Secondary				0.1	0.1	0.1		0.1		0.5													0.4	0.4	0.2		0.2												0.1	0.1
Vancomycin 1250 mg/ 250 mL (10 g vial)	Secondary				0.125	0.125	0.125		0.125		0.5													0.375	0.375	0.25		0.25												0.125	0.125
Vancomycin 1500 mg/ 250 mL	Secondary				0.142857	0.142857	0.142857		0.142857		0.428571													0.428571	0.428571	0.285714		0.285714												0.142857	0.142857
Vancomycin 1750 mg/ 250 mL	Secondary				0.166667	0.166667	0.166667		0.166667		0.5													0.5	0.5	0.333333		0.333333												0.166667	0.166667
Vancomycin 2000 mg/ 250 mL	Secondary				0.2	0.2	0.2		0.2		0.6													0.6	0.6	0.4		0.4												0.2	0.2
	New
	New
	New
	New
	New
	New
	New
	New
	New
	New
[truncated: 38 more columns]

## Sheet: Table S4
Table S4: Drug Product Emission Calculations Calculates final total carbon dioxide equivalents for each drug product by combining emissions, tallied material counts, and dosing frequency data from Tables S1, S2, and S3. Table Notes • Institution in Column B refers to the institution where the preparation materials corresponding to that Drug Product were tallied. Specific Drug Product items may in…
Drug Product	Institution	Premix box	Premix bag	Premix overwrap	Drug vial	Drug vial paperboard box	Drug vial dust cover	PROSAT wipe	Lint free wipe	Critical site wipe	Alcohol prep pad	1 mL syringe	1 mL syringe overwrap	3 mL syringe	3 mL syringe overwrap	5 mL syringe	5 mL syringe overwrap	10 mL syringe	10 mL syringe overwrap	20 mL syringe	20 mL syringe overwrap	30 mL syringe	30 mL syringe overwrap	50 mL syringe	50 mL syringe overwrap	18G needle	18G needle cap	Needle overwrap	Syringe cap	Filter needle	Filter needle cap	Disc filter	Disc filter packaging	10 mL SWFI vial	10 mL SWFI vial dust cap	20 mL SWFI vial	20 mL SWFI vial dust cap	50 mL SWFI vial	50 mL SWFI vial dust cap	1000 mL SWFI bag	1000 mL SWFI bag overwrap	10 mL NS vial	10 mL NS vial dust cap	20 mL NS vial	20 mL NS vial dust cap	50 mL NS vial	50 mL NS vial dust cap	50 mL IV diluent bag	50 mL IV diluent bag overwrap
Acyclovir 250 mg/ 50 mL	Primary	0	0	0	1.5428e-07	2.45195e-06	1.102e-08	1.3224e-07	0	1.96156e-06	0	0	0	0	0	0	0	1.74116e-07	3.1958e-08	0	0	0	0	0	0	8.816e-09	9.918e-09	5.51e-09	0	0	0	0	0	0	0	0	0	0	0	0	0	0	0	0	0	0	0	2.5897e-07	1.71728e-07
Acyclovir 500 mg/ 100 mL	Primary	0	0	0	1.52076e-07	2.45195e-06	1.102e-08	1.3224e-07	0	1.96156e-06	0	0	0	0	0	0	0	0	0	3.0856e-07	5.51e-08	0	0	0	0	8.816e-09	9.918e-09	5.51e-09	0	0	0	0	0	0	0	0	0	0	0	0	0	0	0	0	0	0	0	0	0
Acyclovir 750 mg/ 150 mL	Primary	0	0	0	1.78524e-07	4.9039e-06	1.102e-08	1.3224e-07	0	1.96156e-06	0	0	0	0	0	0	0	0	0	3.0856e-07	5.51e-08	0	0	0	0	8.816e-09	9.918e-09	5.51e-09	0	0	0	0	0	0	0	0	0	0	0	0	0	0	0	0	0	0	0	0	0
Acyclovir 1000 mg/ 150 mL	Primary	0	0	0	1.78524e-07	4.9039e-06	1.102e-08	1.3224e-07	0	1.96156e-06	0	0	0	0	0	0	0	0	0	0	0	3.9672e-07	5.6202e-08	0	0	8.816e-09	9.918e-09	5.51e-09	0	0	0	0	0	0	0	0	0	0	0	0	0	0	0	0	0	0	0	0	0
Amikacin 1200 mg/ 100 mL	Primary	0	0	0	3.12968e-07	3.1385e-06	2.204e-08	1.3224e-07	0	1.96156e-06	0	0	0	0	0	1.11302e-07	2.204e-08	0	0	0	0	0	0	0	0	8.816e-09	9.918e-09	5.51e-09	0	0	0	0	0	0	0	0	0	0	0	0	0	0	0	0	0	0	0	0	0
Amphotericin B liposomal (Ambisome) 480 mg/ 250 mL	Primary	0	0	0	5.22899e-06	0.000153982	1.102e-07	3.9672e-07	0	9.8078e-06	0	0	0	0	0	0	0	0	0	3.0856e-07	5.51e-08	0	0	2.08609e-06	2.28114e-07	3.5264e-08	3.9672e-08	2.204e-08	0	0	0	5.3998e-07	2.6448e-07	0	0	0	0	7.9344e-07	3.306e-08	0	0	0	0	0	0	0	0	0	0
Ampicillin 2 g/ 100 mL MBP	Primary	0	0	0	6.82138e-07	2.96196e-06	1.102e-08	1.3224e-07	0	1.96156e-06	0	0	0	0	0	0	0	0	0	0	0	0	0	0	0	0	0	0	0	0	0	0	0	0	0	0	0	0	0	0	0	0	0	0	0	0	0	0	0
Ampicillin-sulbactam 1.5 g/ 50 mL MBP	Primary	0	0	0	4.14352e-07	4.9039e-06	1.102e-08	1.3224e-07	0	1.96156e-06	0	0	0	0	0	0	0	0	0	0	0	0	0	0	0	0	0	0	0	0	0	0	0	0	0	0	0	0	0	0	0	0	0	0	0	0	0	0	0
Ampicillin-sulbactam 3 g/ 100 mL MBP	Primary	0	0	0	5.4549e-07	3.99668e-06	1.102e-08	1.3224e-07	0	1.96156e-06	0	0	0	0	0	0	0	0	0	0	0	0	0	0	0	0	0	0	0	0	0	0	0	0	0	0	0	0	0	0	0	0	0	0	0	0	0	0	0
Azithromycin 500 mg/ 250 mL VM	Primary	0	0	0	2.77704e-07	4.9039e-06	1.102e-08	1.3224e-07	0	1.96156e-06	0	0	0	0	0	0	0	0	0	0	0	0	0	0	0	0	0	0	0	0	0	0	0	0	0	0	0	0	0	0	0	0	0	0	0	0	0	0	0
Aztreonam 1 g/ 50 mL	Primary	0	0	0	3.72476e-07	4.9039e-06	1.102e-08	1.3224e-07	0	1.96156e-06	0	0	0	0	0	0	0	0	0	3.0856e-07	5.51e-08	0	0	0	0	8.816e-09	9.918e-09	5.51e-09	0	0	0	0	0	1.57586e-07	1.102e-08	0	0	0	0	0	0	0	0	0	0	0	0	2.5897e-07	1.71728e-07
Aztreonam 2 g/ 100 mL MBP	Primary	0	0	0	7.09688e-07	4.9039e-06	1.102e-08	1.3224e-07	0	1.96156e-06	0	0	0	0	0	0	0	0	0	0	0	0	0	0	0	0	0	0	0	0	0	0	0	0	0	0	0	0	0	0	0	0	0	0	0	0	0	0	0
Cefazolin 1 g/ 50 mL frozen premix	Primary	5.60183e-06	0	0	0	0	0	0	0	0	0	0	0	0	0	0	0	0	0	0	0	0	0	0	0	0	0	0	0	0	0	0	0	0	0	0	0	0	0	0	0	0	0	0	0	0	0	0	0
Cefazolin 2 g/ 100 mL frozen premix	Primary	1.12037e-05	0	0	0	0	0	0	0	0	0	0	0	0	0	0	0	0	0	0	0	0	0	0	0	0	0	0	0	0	0	0	0	0	0	0	0	0	0	0	0	0	0	0	0	0	0	0	0
Cefazolin 3 g/ 100 mL	Primary	0	0	0	7.74339e-07	1.63463e-06	3.67333e-09	8.816e-08	0	1.30771e-06	0	0	0	0	0	0	0	0	0	0	0	0	0	2.31787e-07	2.5346e-08	2.93867e-09	3.306e-09	1.83667e-09	0	0	0	0	0	0	0	0	0	1.7632e-07	7.34667e-09	0	0	0	0	0	0	0	0	0	0
Cefepime 1 g/ 50 mL frozen premix	Primary	5.60183e-06	0	0	0	0	0	0	0	0	0	0	0	0	0	0	0	0	0	0	0	0	0	0	0	0	0	0	0	0	0	0	0	0	0	0	0	0	0	0	0	0	0	0	0	0	0	0	0
Cefepime 2 g/ 100 mL frozen premix	Primary	1.12037e-05	0	0	0	0	0	0	0	0	0	0	0	0	0	0	0	0	0	0	0	0	0	0	0	0	0	0	0	0	0	0	0	0	0	0	0	0	0	0	0	0	0	0	0	0	0	0	0
Cefiderocol 1000 mg/ 100 mL	Primary	0	0	0	3.06356e-07	4.9039e-06	1.102e-08	1.3224e-07	0	1.96156e-06	0	0	0	0	0	0	0	0	0	3.0856e-07	5.51e-08	0	0	0	0	8.816e-09	9.918e-09	5.51e-09	0	0	0	0	0	1.57586e-07	1.102e-08	0	0	0	0	0	0	0	0	0	0	0	0	0	0
Cefiderocol 2000 mg/ 100 mL	Primary	0	0	0	6.12712e-07	9.8078e-06	2.204e-08	1.3224e-07	0	1.96156e-06	0	0	0	0	0	0	0	0	0	0	0	3.9672e-07	5.6202e-08	0	0	0	0	0	0	0	0	0	0	0	0	0	0	0	0	0	0	0	0	0	0	0	0	0	0
Cefoxitin 1000 mg/ 50 mL	Primary	0	0	0	7.00872e-07	4.9039e-06	1.102e-08	1.3224e-07	0	1.96156e-06	0	0	0	0	0	0	0	0	0	3.0856e-07	5.51e-08	0	0	0	0	8.816e-09	9.918e-09	5.51e-09	0	0	0	0	0	1.57586e-07	1.102e-08	0	0	0	0	0	0	0	0	0	0	0	0	2.5897e-07	1.71728e-07
Cefoxitin 2000 mg/ 100 mL	Primary	0	0	0	7.163e-07	4.9039e-06	1.102e-08	1.3224e-07	0	1.96156e-06	0	0	0	0	0	0	0	0	0	3.0856e-07	5.51e-08	0	0	0	0	8.816e-09	9.918e-09	5.51e-09	0	0	0	0	0	1.57586e-07	1.102e-08	0	0	0	0	0	0	0	0	0	0	0	0	0	0
Ceftaroline 600 mg/ 50 mL	Primary	0	0	0	7.03076e-07	4.9039e-06	1.102e-08	1.3224e-07	0	1.96156e-06	0	0	0	0	0	0	0	0	0	0	0	3.9672e-07	5.6202e-08	0	0	8.816e-09	9.918e-09	5.51e-09	0	0	0	0	0	0	0	0	0	2.6448e-07	1.102e-08	0	0	0	0	0	0	0	0	2.5897e-07	1.71728e-07
Ceftazidime 1000 mg/ 50 mL	Primary	0	0	0	1.20338e-06	7.45393e-06	1.102e-08	1.3224e-07	0	1.96156e-06	0	0	0	0	0	0	0	0	0	3.0856e-07	5.51e-08	0	0	0	0	8.816e-09	9.918e-09	5.51e-09	0	0	0	0	0	1.57586e-07	1.102e-08	0	0	0	0	0	0	0	0	0	0	0	0	2.5897e-07	1.71728e-07
Ceftazidime 2000 mg/ 50 mL	Primary	0	0	0	1.20338e-06	7.45393e-06	1.102e-08	1.3224e-07	0	1.96156e-06	0	0	0	0	0	0	0	0	0	3.0856e-07	5.51e-08	0	0	0	0	8.816e-09	9.918e-09	5.51e-09	0	0	0	0	0	1.57586e-07	1.102e-08	0	0	0	0	0	0	0	0	0	0	0	0	2.5897e-07	1.71728e-07
Ceftazidime-avibactam 2.5 g/ 100 mL	Primary	0	0	0	7.11892e-07	4.9039e-06	1.102e-08	1.3224e-07	0	1.96156e-06	0	0	0	0	0	0	0	0	0	3.0856e-07	5.51e-08	0	0	0	0	8.816e-09	9.918e-09	5.51e-09	0	0	0	0	0	1.57586e-07	1.102e-08	0	0	0	0	0	0	0	0	0	0	0	0	0	0
Ceftolozane-tazobactam 1.5 g/ 100 mL	Primary	0	0	0	7.08586e-07	4.9039e-06	1.102e-08	1.3224e-07	0	1.96156e-06	0	0	0	0	0	0	0	0	0	3.0856e-07	5.51e-08	0	0	0	0	8.816e-09	9.918e-09	5.51e-09	0	0	0	0	0	1.57586e-07	1.102e-08	0	0	0	0	0	0	0	0	0	0	0	0	0	0
Ceftolozane-tazobactam 3 g/ 100 mL	Primary	0	0	0	1.44582e-06	9.8078e-06	2.204e-08	1.3224e-07	0	1.96156e-06	0	0	0	0	0	0	0	0	0	3.0856e-07	5.51e-08	0	0	0	0	8.816e-09	9.918e-09	5.51e-09	0	0	0	0	0	0	0	1.9836e-07	1.102e-08	0	0	0	0	0	0	0	0	0	0	0	0
Ceftriaxone 1 g/ 50 mL frozen premix	Primary	5.60183e-06	0	0	0	0	0	0	0	0	0	0	0	0	0	0	0	0	0	0	0	0	0	0	0	0	0	0	0	0	0	0	0	0	0	0	0	0	0	0	0	0	0	0	0	0	0	0	0
Ceftriaxone 2 g/ 50 mL frozen premix	Primary	5.60183e-06	0	0	0	0	0	0	0	0	0	0	0	0	0	0	0	0	0	0	0	0	0	0	0	0	0	0	0	0	0	0	0	0	0	0	0	0	0	0	0	0	0	0	0	0	0	0	0
Cefuroxime 750 mg/ 50 mL	Primary	0	0	0	6.74424e-07	2.94234e-06	1.102e-08	1.3224e-07	0	1.96156e-06	0	0	0	0	0	0	0	0	0	3.0856e-07	5.51e-08	0	0	0	0	8.816e-09	9.918e-09	5.51e-09	0	0	0	0	0	3.15172e-07	2.204e-08	0	0	0	0	0	0	0	0	0	0	0	0	2.5897e-07	1.71728e-07
Cefuroxime 1500 mg/ 50 mL	Primary	0	0	0	6.9426e-07	2.94234e-06	1.102e-08	1.3224e-07	0	1.96156e-06	0	0	0	0	0	0	0	0	0	3.0856e-07	5.51e-08	0	0	0	0	8.816e-09	9.918e-09	5.51e-09	0	0	0	0	0	3.15172e-07	2.204e-08	0	0	0	0	0	0	0	0	0	0	0	0	2.5897e-07	1.71728e-07
Ciprofloxacin 400 mg/ 200 mL premix	Primary	1.14792e-05	1.71912e-07	1.97258e-07	0	0	0	0	0	0	0	0	0	0	0	0	0	0	0	0	0	0	0	0	0	0	0	0	0	0	0	0	0	0	0	0	0	0	0	0	0	0	0	0	0	0	0	0	0
Clindamycin 300 mg/ 50 mL premix	Primary	5.60183e-06	1.25628e-07	0	0	0	0	0	0	0	0	0	0	0	0	0	0	0	0	0	0	0	0	0	0	0	0	0	0	0	0	0	0	0	0	0	0	0	0	0	0	0	0	0	0	0	0	0	0
Clindamycin 600 mg/ 50 mL premix	Primary	5.60183e-06	1.25628e-07	0	0	0	0	0	0	0	0	0	0	0	0	0	0	0	0	0	0	0	0	0	0	0	0	0	0	0	0	0	0	0	0	0	0	0	0	0	0	0	0	0	0	0	0	0	0
Clindamycin 900 mg/ 50 mL premix	Primary	5.60183e-06	1.25628e-07	0	0	0	0	0	0	0	0	0	0	0	0	0	0	0	0	0	0	0	0	0	0	0	0	0	0	0	0	0	0	0	0	0	0	0	0	0	0	0	0	0	0	0	0	0	0
Colistimethate 150 mg/ 100 mL	Primary	0	0	0	3.00846e-07	6.42411e-06	1.102e-08	1.3224e-07	0	1.96156e-06	0	1.4877e-07	2.3142e-08	7.0528e-08	2.204e-08	0	0	0	0	0	0	0	0	0	0	1.7632e-08	1.9836e-08	1.102e-08	0	0	0	0	0	1.57586e-07	1.102e-08	0	0	0	0	0	0	0	0	0	0	0	0	0	0
Daptomycin 500 mg/ 50 mL	Primary	0	0	0	2.71092e-07	4.9039e-06	1.102e-08	1.3224e-07	0	1.96156e-06	0	0	0	0	0	0	0	0	0	3.0856e-07	5.51e-08	0	0	0	0	8.816e-09	9.918e-09	5.51e-09	0	0	0	0	0	0	0	0	0	0	0	0	0	1.60892e-07	1.102e-08	0	0	0	0	2.5897e-07	1.71728e-07
Daptomycin 750 mg/ 50 mL	Primary	0	0	0	5.42184e-07	9.8078e-06	2.204e-08	1.3224e-07	0	1.96156e-06	0	0	0	0	0	0	0	0	0	3.0856e-07	5.51e-08	0	0	0	0	8.816e-09	9.918e-09	5.51e-09	0	0	0	0	0	0	0	0	0	0	0	0	0	3.21784e-07	2.204e-08	0	0	0	0	2.5897e-07	1.71728e-07
Doxycycline 100 mg/ 100 mL MBP	Primary	0	0	0	5.81856e-07	2.64811e-06	1.102e-08	1.3224e-07	0	1.96156e-06	0	0	0	0	0	0	0	0	0	0	0	0	0	0	0	0	0	0	0	0	0	0	0	0	0	0	0	0	0	0	0	0	0	0	0	0	0	0	0
Ertapenem 500 mg/ 50 mL	Primary	0	0	0	7.0528e-07	2.15772e-06	1.102e-08	1.3224e-07	0	1.96156e-06	0	0	0	0	0	0	0	1.74116e-07	3.1958e-08	0	0	0	0	0	0	8.816e-09	9.918e-09	5.51e-09	0	0	0	0	0	1.57586e-07	1.102e-08	0	0	0	0	0	0	0	0	0	0	0	0	2.5897e-07	1.71728e-07
Ertapenem 1 g/ 50 mL MBP	Primary	0	0	0	7.0528e-07	2.15772e-06	1.102e-08	1.3224e-07	0	1.96156e-06	0	0	0	0	0	0	0	0	0	0	0	0	0	0	0	0	0	0	0	0	0	0	0	0	0	0	0	0	0	0	0	0	0	0	0	0	0	0	0
Erythromycin 500 mg/ 100 mL	Primary	0	0	0	3.83496e-07	1.57906e-06	1.102e-08	1.3224e-07	0	1.96156e-06	0	0	0	0	0	0	0	0	0	3.0856e-07	5.51e-08	0	0	0	0	8.816e-09	9.918e-09	5.51e-09	0	0	0	0	0	1.57586e-07	1.102e-08	0	0	0	0	0	0	0	0	0	0	0	0	0	0
Fluconazole 200 mg/ 100 mL premix	Primary	1.653e-05	1.41056e-07	1.58027e-07	0	0	0	0	0	0	0	0	0	0	0	0	0	0	0	0	0	0	0	0	0	0	0	0	0	0	0	0	0	0	0	0	0	0	0	0	0	0	0	0	0	0	0	0	0
Fluconazole 400 mg/ 200 mL premix	Primary	6.5018e-05	2.32742e-07	2.15551e-07	0	0	0	0	0	0	0	0	0	0	0	0	0	0	0	0	0	0	0	0	0	0	0	0	0	0	0	0	0	0	0	0	0	0	0	0	0	0	0	0	0	0	0	0	0
Ganciclovir 225 mg/ 100 mL	Primary	0	0	0	2.66684e-07	4.9039e-06	1.102e-08	1.3224e-07	0	1.96156e-06	0	0	0	0	0	0	0	1.74116e-07	3.1958e-08	0	0	0	0	0	0	8.816e-09	9.918e-09	5.51e-09	0	0	0	0	0	1.57586e-07	1.102e-08	0	0	0	0	0	0	0	0	0	0	0	0	0	0
Gentamicin 400 mg/ 100 mL	Primary	0	0	0	7.10459e-07	1.56925e-06	1.102e-08	1.3224e-07	0	1.96156e-06	0	0	0	0	0	0	0	0	0	3.0856e-07	5.51e-08	0	0	0	0	8.816e-09	9.918e-09	5.51e-09	0	0	0	0	0	0	0	0	0	0	0	0	0	0	0	0	0	0	0	0	0
Imipenem-cilastatin 1000 mg/ 250 mL	Primary	0	0	0	1.42378e-06	9.8078e-06	2.204e-08	1.3224e-07	0	5.88468e-06	0	0	0	0	0	0	0	0	0	3.0856e-07	5.51e-08	0	0	6.95362e-07	7.6038e-08	1.7632e-08	1.9836e-08	1.102e-08	0	0	0	0	0	0	0	0	0	0	0	0	0	0	0	0	0	2.6448e-07	1.102e-08	0	0
Isavuconazonium 372 mg/ 250 mL	Primary	0	0	0	2.93132e-07	2.77561e-05	1.102e-08	1.3224e-07	0	1.96156e-06	0	0	0	0	0	0	0	1.74116e-07	3.1958e-08	0	0	0	0	0	0	8.816e-09	9.918e-09	5.51e-09	0	0	0	0	0	1.57586e-07	1.102e-08	0	0	0	0	0	0	0	0	0	0	0	0	0	0
Levofloxacin 250 mg/ 50 mL premix	Primary	1.97442e-05	1.40395e-07	2.32522e-07	0	0	0	0	0	0	0	0	0	0	0	0	0	0	0	0	0	0	0	0	0	0	0	0	0	0	0	0	0	0	0	0	0	0	0	0	0	0	0	0	0	0	0	0	0
Levofloxacin 500 mg/ 100 mL premix	Primary	1.97442e-05	1.41056e-07	2.30979e-07	0	0	0	0	0	0	0	0	0	0	0	0	0	0	0	0	0	0	0	0	0	0	0	0	0	0	0	0	0	0	0	0	0	0	0	0	0	0	0	0	0	0	0	0	0
Levofloxacin 750 mg/ 150 mL premix	Primary	1.97442e-05	1.77642e-07	2.79908e-07	0	0	0	0	0	0	0	0	0	0	0	0	0	0	0	0	0	0	0	0	0	0	0	0	0	0	0	0	0	0	0	0	0	0	0	0	0	0	0	0	0	0	0	0	0
Linezolid 600 mg/ 300 mL premix	Primary	5.0692e-05	3.02389e-07	2.56766e-07	0	0	0	0	0	0	0	0	0	0	0	0	0	0	0	0	0	0	0	0	0	0	0	0	0	0	0	0	0	0	0	0	0	0	0	0	0	0	0	0	0	0	0	0	0
Meropenem 500 mg/ 100 mL MBP	Primary	0	0	0	6.83791e-07	3.0159e-06	1.102e-08	1.3224e-07	0	1.96156e-06	0	0	0	0	0	0	0	0	0	0	0	0	0	0	0	0	0	0	0	0	0	0	0	0	0	0	0	0	0	0	0	0	0	0	0	0	0	0	0
Meropenem 1 g/ 100 mL MBP	Primary	0	0	0	8.265e-07	3.51119e-06	1.102e-08	1.3224e-07	0	1.96156e-06	0	0	0	0	0	0	0	0	0	0	0	0	0	0	0	0	0	0	0	0	0	0	0	0	0	0	0	0	0	0	0	0	0	0	0	0	0	0	0
Meropenem 2 g/ 100 mL	Primary	0	0	0	1.63096e-06	7.06162e-06	2.204e-08	1.3224e-07	0	1.96156e-06	0	0	0	0	0	0	0	0	0	0	0	3.9672e-07	5.6202e-08	6.95362e-07	7.6038e-08	1.7632e-08	1.9836e-08	1.102e-08	0	0	0	0	0	0	0	0	0	2.6448e-07	1.102e-08	0	0	0	0	0	0	0	0	0	0
Meropenem-vaborbactam 4 g/ 250 mL	Primary	0	0	0	2.4244e-06	9.8078e-06	2.204e-08	1.3224e-07	0	3.92312e-06	0	0	0	0	0	0	0	0	0	6.1712e-07	1.102e-07	0	0	6.95362e-07	7.6038e-08	2.6448e-08	2.9754e-08	1.653e-08	0	0	0	0	0	0	0	0	0	0	0	0	0	0	0	0	0	0	0	0	0
Metronidazole 500 mg/ 100 mL premix	Primary	1.97442e-05	2.73296e-07	2.58088e-07	0	0	0	0	0	0	0	0	0	0	0	0	0	0	0	0	0	0	0	0	0	0	0	0	0	0	0	0	0	0	0	0	0	0	0	0	0	0	0	0	0	0	0	0	0
Micafungin 100 mg/ 100 mL	Primary	0	0	0	2.8652e-07	0	1.102e-08	1.3224e-07	0	1.96156e-06	0	0	0	0	0	0	0	1.74116e-07	3.1958e-08	0	0	0	0	0	0	8.816e-09	9.918e-09	5.51e-09	0	0	0	0	0	1.57586e-07	1.102e-08	0	0	0	0	0	0	0	0	0	0	0	0	0	0
Minocycline 100 mg/ 250 mL	Primary	0	0	0	2.755e-07	1.66733e-06	1.102e-08	1.3224e-07	0	1.96156e-06	0	0	0	0	0	0	0	1.74116e-07	3.1958e-08	0	0	0	0	0	0	8.816e-09	9.918e-09	5.51e-09	0	0	0	0	0	1.57586e-07	1.102e-08	0	0	0	0	0	0	0	0	0	0	0	0	0	0
Minocycline 200 mg/ 250 mL	Primary	0	0	0	5.59816e-07	3.33465e-06	2.204e-08	1.3224e-07	0	1.96156e-06	0	0	0	0	0	0	0	1.74116e-07	3.1958e-08	0	0	0	0	0	0	8.816e-09	9.918e-09	5.51e-09	0	0	0	0	0	1.57586e-07	1.102e-08	0	0	0	0	0	0	0	0	0	0	0	0	0	0
Nafcillin 1 g/ 50 mL frozen premix	Primary	5.60183e-06	0	0	0	0	0	0	0	0	0	0	0	0	0	0	0	0	0	0	0	0	0	0	0	0	0	0	0	0	0	0	0	0	0	0	0	0	0	0	0	0	0	0	0	0	0	0	0
Nafcillin 2 g/ 100 mL frozen premix	Primary	1.12037e-05	0	0	0	0	0	0	0	0	0	0	0	0	0	0	0	0	0	0	0	0	0	0	0	0	0	0	0	0	0	0	0	0	0	0	0	0	0	0	0	0	0	0	0	0	0	0	0
Penicillin G 3 million units/ 50 mL frozen premix	Primary	5.60183e-06	0	0	0	0	0	0	0	0	0	0	0	0	0	0	0	0	0	0	0	0	0	0	0	0	0	0	0	0	0	0	0	0	0	0	0	0	0	0	0	0	0	0	0	0	0	0	0
Piperacillin-tazobactam 2.25 g/ 50 mL frozen premix	Primary	5.60183e-06	0	0	0	0	0	0	0	0	0	0	0	0	0	0	0	0	0	0	0	0	0	0	0	0	0	0	0	0	0	0	0	0	0	0	0	0	0	0	0	0	0	0	0	0	0	0	0
Piperacillin-tazobactam 3.375 g/ 50 mL frozen premix	Primary	5.60183e-06	0	0	0	0	0	0	0	0	0	0	0	0	0	0	0	0	0	0	0	0	0	0	0	0	0	0	0	0	0	0	0	0	0	0	0	0	0	0	0	0	0	0	0	0	0	0	0
Piperacillin-tazobactam 4.5 g/ 100 mL frozen premix	Primary	1.12037e-05	0	0	0	0	0	0	0	0	0	0	0	0	0	0	0	0	0	0	0	0	0	0	0	0	0	0	0	0	0	0	0	0	0	0	0	0	0	0	0	0	0	0	0	0	0	0	0
Posaconazole 300 mg/ 250 mL	Primary	0	0	0	4.0223e-07	4.9039e-06	1.102e-08	1.3224e-07	0	1.96156e-06	0	0	0	0	0	0	0	0	0	3.0856e-07	5.51e-08	0	0	0	0	8.816e-09	9.918e-09	5.51e-09	0	0	0	0	0	0	0	0	0	0	0	0	0	0	0	0	0	0	0	0	0
Remdesivir 100 mg/ 250 mL	Primary	0	0	0	5.60918e-07	2.3833e-05	1.102e-08	2.6448e-07	0	3.92312e-06	0	0	0	0	0	0	0	0	0	6.1712e-07	1.102e-07	0	0	0	0	1.7632e-08	1.9836e-08	1.102e-08	0	0	0	0	0	0	0	0	0	2.6448e-07	1.102e-08	0	0	0	0	0	0	0	0	0	0
Remdesivir 200 mg/ 250 mL	Primary	0	0	0	1.17253e-06	4.80582e-05	2.204e-08	2.6448e-07	0	3.92312e-06	0	0	0	0	0	0	0	0	0	3.0856e-07	5.51e-08	0	0	1.39072e-06	1.52076e-07	2.6448e-08	2.9754e-08	1.653e-08	0	0	0	0	0	0	0	0	0	2.6448e-07	1.102e-08	0	0	0	0	0	0	0	0	0	0
Rifampin 600 mg/ 250 mL	Primary	0	0	0	5.7304e-07	1.11809e-05	1.102e-08	1.3224e-07	0	1.96156e-06	0	0	0	0	0	0	0	1.74116e-07	3.1958e-08	0	0	0	0	0	0	8.816e-09	9.918e-09	5.51e-09	0	0	0	0	0	1.57586e-07	1.102e-08	0	0	0	0	0	0	0	0	0	0	0	0	0	0
Sulfamethoxazole-trimethoprim 2000 mg-400 mg/ 500 mL	Primary	0	0	0	7.73604e-07	5.88468e-06	3.306e-08	2.6448e-07	0	3.92312e-06	0	0	0	0	0	0	0	0	0	0	0	3.9672e-07	5.6202e-08	0	0	8.816e-09	9.918e-09	5.51e-09	0	0	0	0	0	0	0	0	0	0	0	0	0	0	0	0	0	0	0	0	0
Tigecycline 50 mg/ 100 mL	Primary	0	0	0	3.28396e-07	3.45725e-06	1.102e-08	1.3224e-07	0	1.96156e-06	0	0	0	0	0	0	0	1.74116e-07	3.1958e-08	0	0	0	0	0	0	8.816e-09	9.918e-09	5.51e-09	0	0	0	0	0	1.57586e-07	1.102e-08	0	0	0	0	0	0	0	0	0	0	0	0	0	0
Vancomycin 500 mg/ 100 mL frozen premix	Primary	1.12037e-05	0	0	0	0	0	0	0	0	0	0	0	0	0	0	0	0	0	0	0	0	0	0	0	0	0	0	0	0	0	0	0	0	0	0	0	0	0	0	0	0	0	0	0	0	0	0	0
Vancomycin 750 mg/ 150 mL frozen premix	Primary	2.24073e-05	0	0	0	0	0	0	0	0	0	0	0	0	0	0	0	0	0	0	0	0	0	0	0	0	0	0	0	0	0	0	0	0	0	0	0	0	0	0	0	0	0	0	0	0	0	0	0
Vancomycin 1 g/ 200 mL frozen premix	Primary	2.24073e-05	1.84254e-07	0	0	0	0	0	0	0	0	0	0	0	0	0	0	0	0	0	0	0	0	0	0	0	0	0	0	0	0	0	0	0	0	0	0	0	0	0	0	0	0	0	0	0	0	0	0
Vancomycin 1250 mg/ 250 mL (1.25 g vial)	Primary	0	0	0	1.21881e-06	7.35585e-06	1.102e-08	1.3224e-07	0	1.96156e-06	0	0	0	0	0	0	0	0	0	0	0	3.9672e-07	5.6202e-08	0	0	8.816e-09	9.918e-09	5.51e-09	0	0	0	0	0	0	0	0	0	2.6448e-07	1.102e-08	0	0	0	0	0	0	0	0	0	0
Vancomycin 1500 mg/ 500 mL	Primary	0	0	0	1.21881e-06	7.35585e-06	1.102e-08	1.3224e-07	0	1.96156e-06	0	0	0	0	0	0	0	0	0	0	0	0	0	6.95362e-07	7.6038e-08	8.816e-09	9.918e-09	5.51e-09	0	0	0	0	0	0	0	0	0	2.6448e-07	1.102e-08	0	0	0	0	0	0	0	0	0	0
Vancomycin 1750 mg/ 500 mL	Primary	0	0	0	1.19898e-06	7.74816e-06	5.51e-09	1.3224e-07	0	1.96156e-06	0	0	0	0	0	0	0	0	0	0	0	0	0	6.95362e-07	7.6038e-08	8.816e-09	9.918e-09	5.51e-09	0	0	0	0	0	0	0	0	0	2.6448e-07	1.102e-08	0	0	0	0	0	0	0	0	0	0
Vancomycin 2000 mg/ 500 mL	Primary	0	0	0	1.19898e-06	7.74816e-06	5.51e-09	1.3224e-07	0	1.96156e-06	0	0	0	0	0	0	0	0	0	0	0	0	0	6.95362e-07	7.6038e-08	8.816e-09	9.918e-09	5.51e-09	0	0	0	0	0	0	0	0	0	2.6448e-07	1.102e-08	0	0	0	0	0	0	0	0	0	0
Acyclovir 250 mg/ 50 mL	Secondary	0	0	0	1.5428e-07	2.45195e-06	1.102e-08	0	3.43273e-06	0	9.8078e-07	0	0	0	0	0	0	1.74116e-07	3.1958e-08	0	0	0	0	0	0	8.816e-09	0	5.51e-09	0	0	0	0	0	0	0	0	0	0	0	0	0	0	0	0	0	0	0	2.5897e-07	1.71728e-07
Acyclovir 500 mg/ 100 mL	Secondary	0	0	0	1.52076e-07	2.45195e-06	1.102e-08	0	3.43273e-06	0	9.8078e-07	0	0	0	0	0	0	1.74116e-07	3.1958e-08	0	0	0	0	0	0	8.816e-09	0	5.51e-09	0	0	0	0	0	0	0	0	0	0	0	0	0	0	0	0	0	0	0	0	0
Acyclovir 750 mg/ 150 mL	Secondary	0	0	0	1.78524e-07	4.9039e-06	1.102e-08	0	3.43273e-06	0	1.96156e-06	0	0	0	0	0	0	0	0	0	0	7.9344e-07	1.12404e-07	0	0	1.7632e-08	0	1.102e-08	0	0	0	0	0	0	0	0	0	0	0	0	0	0	0	0	0	0	0	2.5897e-07	1.71728e-07
Acyclovir 1000 mg/ 150 mL	Secondary	0	0	0	1.78524e-07	4.9039e-06	1.102e-08	0	3.43273e-06	0	9.8078e-07	0	0	0	0	0	0	0	0	0	0	7.9344e-07	1.12404e-07	0	0	1.7632e-08	0	1.102e-08	0	0	0	0	0	0	0	0	0	0	0	0	0	0	0	0	0	0	0	2.5897e-07	1.71728e-07
Amikacin 1200 mg/ 100 mL	Secondary	0	0	0	3.12968e-07	3.1385e-06	2.204e-08	0	3.43273e-06	0	9.8078e-07	0	0	0	0	1.11302e-07	2.204e-08	0	0	0	0	0	0	0	0	8.816e-09	0	5.51e-09	0	0	0	0	0	0	0	0	0	0	0	0	0	0	0	0	0	0	0	0	0
Amphotericin B liposomal (Ambisome) 480 mg/ 250 mL	Secondary	0	0	0	5.22899e-06	0.000153982	1.102e-07	0	6.86546e-06	0	4.9039e-06	0	0	0	0	0	0	0	0	0	0	0	0	3.47681e-06	3.8019e-07	3.5264e-08	0	2.204e-08	0	0	0	5.3998e-07	2.6448e-07	0	0	0	0	0	0	0	0	0	0	0	0	0	0	0	0
Ampicillin 2 g/ 100 mL MBP	Secondary	0	0	0	6.82138e-07	2.96196e-06	1.102e-08	0	0	0	9.8078e-07	0	0	0	0	0	0	0	0	0	0	0	0	0	0	0	0	0	0	0	0	0	0	0	0	0	0	0	0	0	0	0	0	0	0	0	0	0	0
Ampicillin-sulbactam 1.5 g/ 50 mL MBP	Secondary	0	0	0	4.14352e-07	4.9039e-06	1.102e-08	0	0	0	9.8078e-07	0	0	0	0	0	0	0	0	0	0	0	0	0	0	0	0	0	0	0	0	0	0	0	0	0	0	0	0	0	0	0	0	0	0	0	0	0	0
Ampicillin-sulbactam 3 g/ 100 mL MBP	Secondary	0	0	0	5.4549e-07	3.99668e-06	1.102e-08	0	0	0	9.8078e-07	0	0	0	0	0	0	0	0	0	0	0	0	0	0	0	0	0	0	0	0	0	0	0	0	0	0	0	0	0	0	0	0	0	0	0	0	0	0
Azithromycin 500 mg/ 250 mL	Secondary	0	0	0	2.77704e-07	4.9039e-06	1.102e-08	0	3.43273e-06	0	9.8078e-07	0	0	0	0	0	0	1.74116e-07	3.1958e-08	0	0	0	0	0	0	8.816e-09	0	5.51e-09	0	0	0	0	0	0	0	0	0	0	0	0	0	0	0	0	0	0	0	0	0
Aztreonam 1 g/ 100 mL MBP	Secondary	0	0	0	3.72476e-07	4.9039e-06	1.102e-08	0	0	0	9.8078e-07	0	0	0	0	0	0	0	0	0	0	0	0	0	0	0	0	0	0	0	0	0	0	0	0	0	0	0	0	0	0	0	0	0	0	0	0	0	0
Aztreonam 2 g/ 100 mL MBP	Secondary	0	0	0	7.09688e-07	4.9039e-06	1.102e-08	0	0	0	9.8078e-07	0	0	0	0	0	0	0	0	0	0	0	0	0	0	0	0	0	0	0	0	0	0	0	0	0	0	0	0	0	0	0	0	0	0	0	0	0	0
Caspofungin 70 mg/ 250 mL	Secondary	0	0	0	2.73296e-07	4.9039e-06	1.102e-08	0	3.43273e-06	0	9.8078e-07	0	0	0	0	0	0	0	0	0	0	3.9672e-07	5.6202e-08	0	0	8.816e-09	0	5.51e-09	0	0	0	0	0	1.57586e-07	1.102e-08	0	0	0	0	0	0	0	0	0	0	0	0	0	0
Cefazolin 1 g/ 10 mL	Secondary	0	0	0	4.76064e-08	4.9039e-07	1.102e-09	0	3.43273e-07	0	9.8078e-08	0	0	0	0	0	0	1.74116e-07	3.1958e-08	0	0	0	0	6.95362e-08	7.6038e-09	0	0	0	0	0	0	0	0	0	0	0	0	0	0	7.85726e-08	2.19298e-08	0	0	0	0	0	0	0	0
Cefazolin 2 g/ 20 mL	Secondary	0	0	0	9.52128e-08	9.8078e-07	2.204e-09	0	6.86546e-07	0	1.96156e-07	0	0	0	0	0	0	3.48232e-07	6.3916e-08	0	0	0	0	1.39072e-07	1.52076e-08	0	0	0	0	0	0	0	0	0	0	0	0	0	0	1.57145e-07	4.38596e-08	0	0	0	0	0	0	0	0
Cefazolin 3 g/ 30 mL	Secondary	0	0	0	1.42819e-07	1.47117e-06	3.306e-09	0	1.02982e-06	0	2.94234e-07	0	0	0	0	0	0	5.22348e-07	9.5874e-08	0	0	0	0	2.08609e-07	2.28114e-08	0	0	0	0	0	0	0	0	0	0	0	0	0	0	2.35718e-07	6.57894e-08	0	0	0	0	0	0	0	0
Cefepime 1 g/ 100 mL MBP	Secondary	0	0	0	6.67812e-07	4.9039e-06	1.102e-08	0	0	0	9.8078e-07	0	0	0	0	0	0	0	0	0	0	0	0	0	0	0	0	0	0	0	0	0	0	0	0	0	0	0	0	0	0	0	0	0	0	0	0	0	0
Cefepime 2 g/ 100 mL MBP	Secondary	0	0	0	6.76628e-07	4.9039e-06	1.102e-08	0	0	0	9.8078e-07	0	0	0	0	0	0	0	0	0	0	0	0	0	0	0	0	0	0	0	0	0	0	0	0	0	0	0	0	0	0	0	0	0	0	0	0	0	0
Cefoxitin 2000 mg/ 100 mL MBP	Secondary	0	0	0	7.163e-07	4.9039e-06	1.102e-08	0	0	0	9.8078e-07	0	0	0	0	0	0	0	0	0	0	0	0	0	0	0	0	0	0	0	0	0	0	0	0	0	0	0	0	0	0	0	0	0	0	0	0	0	0
Ceftaroline 600 mg/ 100 mL MBP	Secondary	0	0	0	7.03076e-07	4.9039e-06	1.102e-08	0	0	0	9.8078e-07	0	0	0	0	0	0	0	0	0	0	0	0	0	0	0	0	0	0	0	0	0	0	0	0	0	0	0	0	0	0	0	0	0	0	0	0	0	0
Ceftazidime 2000 mg/ 100 mL MBP	Secondary	0	0	0	1.20338e-06	7.45393e-06	1.102e-08	0	0	0	9.8078e-07	0	0	0	0	0	0	0	0	0	0	0	0	0	0	0	0	0	0	0	0	0	0	0	0	0	0	0	0	0	0	0	0	0	0	0	0	0	0
Ceftazidime-avibactam 2.5 g/ 100 mL MBP	Secondary	0	0	0	7.11892e-07	4.9039e-06	1.102e-08	0	0	0	9.8078e-07	0	0	0	0	0	0	0	0	0	0	0	0	0	0	0	0	0	0	0	0	0	0	0	0	0	0	0	0	0	0	0	0	0	0	0	0	0	0
Ceftolozane-tazobactam 1.5 g/ 100 mL MBP	Secondary	0	0	0	7.08586e-07	4.9039e-06	1.102e-08	0	0	0	9.8078e-07	0	0	0	0	0	0	0	0	0	0	0	0	0	0	0	0	0	0	0	0	0	0	0	0	0	0	0	0	0	0	0	0	0	0	0	0	0	0
Ceftolozane-tazobactam 3 g/ 100 mL	Secondary	0	0	0	1.44582e-06	9.8078e-06	2.204e-08	0	3.43273e-06	0	9.8078e-07	0	0	0	0	0	0	0	0	0	0	0	0	0	0	8.816e-09	0	5.51e-09	0	0	0	0	0	0	0	0	0	0	0	0	0	0	0	0	0	0	0	0	0
Ceftriaxone 1 g/ 100 mL MBP	Secondary	0	0	0	4.36392e-07	4.9039e-06	1.102e-08	0	0	0	9.8078e-07	0	0	0	0	0	0	0	0	0	0	0	0	0	0	0	0	0	0	0	0	0	0	0	0	0	0	0	0	0	0	0	0	0	0	0	0	0	0
Ceftriaxone 2 g/ 100 mL MBP	Secondary	0	0	0	8.3752e-07	3.25619e-06	1.102e-08	0	0	0	9.8078e-07	0	0	0	0	0	0	0	0	0	0	0	0	0	0	0	0	0	0	0	0	0	0	0	0	0	0	0	0	0	0	0	0	0	0	0	0	0	0
Cefuroxime 750 mg/ 100 mL MBP	Secondary	0	0	0	5.00308e-07	4.9039e-06	1.102e-08	0	0	0	9.8078e-07	0	0	0	0	0	0	0	0	0	0	0	0	0	0	0	0	0	0	0	0	0	0	0	0	0	0	0	0	0	0	0	0	0	0	0	0	0	0
Cefuroxime 1500 mg/ 100 mL MBP	Secondary	0	0	0	6.9426e-07	2.94234e-06	1.102e-08	0	0	0	9.8078e-07	0	0	0	0	0	0	0	0	0	0	0	0	0	0	0	0	0	0	0	0	0	0	0	0	0	0	0	0	0	0	0	0	0	0	0	0	0	0
Daptomycin 500 mg/ 50 mL	Secondary	0	0	0	5.42184e-07	9.8078e-06	2.204e-08	0	3.43273e-06	0	1.96156e-06	0	0	0	0	0	0	1.74116e-07	3.1958e-08	0	0	3.9672e-07	5.6202e-08	0	0	1.7632e-08	0	1.102e-08	0	0	0	0	0	0	0	0	0	0	0	0	0	3.21784e-07	2.204e-08	0	0	0	0	2.5897e-07	1.71728e-07
Daptomycin 750 mg/ 50 mL	Secondary	0	0	0	8.13276e-07	1.47117e-05	3.306e-08	0	3.43273e-06	0	2.94234e-06	0	0	0	0	0	0	0	0	0	0	7.9344e-07	1.12404e-07	0	0	1.7632e-08	0	1.102e-08	0	0	0	0	0	0	0	0	0	0	0	0	0	4.82676e-07	3.306e-08	0	0	0	0	2.5897e-07	1.71728e-07
Doxycycline 100 mg/ 250 mL	Secondary	0	0	0	5.81856e-07	2.64811e-06	1.102e-08	0	3.43273e-06	0	9.8078e-07	0	0	0	0	0	0	0	0	0	0	0	0	0	0	0	0	0	0	0	0	0	0	0	0	0	0	0	0	0	0	0	0	0	0	0	0	0	0
Ertapenem 500 mg/ 50 mL	Secondary	0	0	0	7.0528e-07	2.15772e-06	1.102e-08	0	3.43273e-06	0	9.8078e-07	0	0	0	0	0	0	1.74116e-07	3.1958e-08	0	0	0	0	0	0	8.816e-09	0	5.51e-09	0	0	0	0	0	1.57586e-07	1.102e-08	0	0	0	0	0	0	0	0	0	0	0	0	2.5897e-07	1.71728e-07
Ertapenem 1 g/ 50 mL MBP	Secondary	0	0	0	7.0528e-07	2.15772e-06	1.102e-08	0	0	0	9.8078e-07	0	0	0	0	0	0	0	0	0	0	0	0	0	0	0	0	0	0	0	0	0	0	0	0	0	0	0	0	0	0	0	0	0	0	0	0	0	0
Erythromycin 500 mg/ 100 mL	Secondary	0	0	0	3.83496e-07	1.57906e-06	1.102e-08	0	3.43273e-06	0	9.8078e-07	0	0	0	0	0	0	1.74116e-07	3.1958e-08	0	0	0	0	0	0	8.816e-09	0	5.51e-09	0	0	0	0	0	1.57586e-07	1.102e-08	0	0	0	0	0	0	0	0	0	0	0	0	0	0
Ganciclovir 225 mg/ 100 mL	Secondary	0	0	0	2.66684e-07	4.9039e-06	1.102e-08	0	3.43273e-06	0	9.8078e-07	0	0	0	0	0	0	1.74116e-07	3.1958e-08	0	0	0	0	0	0	8.816e-09	0	5.51e-09	0	0	0	0	0	1.57586e-07	1.102e-08	0	0	0	0	0	0	0	0	0	0	0	0	0	0
Gentamicin 400 mg/ 100 mL	Secondary	0	0	0	7.10459e-07	1.56925e-06	1.102e-08	0	3.43273e-06	0	9.8078e-07	0	0	0	0	0	0	1.74116e-07	3.1958e-08	0	0	0	0	0	0	8.816e-09	0	5.51e-09	0	0	0	0	0	0	0	0	0	0	0	0	0	0	0	0	0	0	0	0	0
Imipenem-cilastatin 1000 mg/ 250 mL	Secondary	0	0	0	1.42378e-06	9.8078e-06	2.204e-08	0	3.43273e-06	0	2.94234e-06	0	0	0	0	0	0	0	0	0	0	7.9344e-07	1.12404e-07	0	0	1.7632e-08	0	1.102e-08	0	0	0	0	0	0	0	0	0	0	0	0	0	0	0	0	0	0	0	0	0
Isavuconazonium 372 mg/ 250 mL	Secondary	0	0	0	2.93132e-07	2.77561e-05	1.102e-08	0	3.43273e-06	0	9.8078e-07	0	0	0	0	0	0	1.74116e-07	3.1958e-08	0	0	0	0	0	0	8.816e-09	0	5.51e-09	0	0	0	0	0	1.57586e-07	1.102e-08	0	0	0	0	0	0	0	0	0	0	0	0	0	0
Meropenem 500 mg/ 100 mL MBP	Secondary	0	0	0	6.83791e-07	3.0159e-06	1.102e-08	0	0	0	9.8078e-07	0	0	0	0	0	0	0	0	0	0	0	0	0	0	0	0	0	0	0	0	0	0	0	0	0	0	0	0	0	0	0	0	0	0	0	0	0	0
Meropenem 1 g/ 100 mL MBP	Secondary	0	0	0	8.265e-07	3.51119e-06	1.102e-08	0	0	0	9.8078e-07	0	0	0	0	0	0	0	0	0	0	0	0	0	0	0	0	0	0	0	0	0	0	0	0	0	0	0	0	0	0	0	0	0	0	0	0	0	0
Meropenem 2 g/ 100 mL MBP	Secondary	0	0	0	1.20118e-06	4.9039e-06	1.102e-08	0	0	0	9.8078e-07	0	0	0	0	0	0	0	0	0	0	0	0	0	0	0	0	0	0	0	0	0	0	0	0	0	0	0	0	0	0	0	0	0	0	0	0	0	0
Minocycline 100 mg/ 100 mL MBP	Secondary	0	0	0	2.755e-07	1.66733e-06	1.102e-08	0	0	0	9.8078e-07	0	0	0	0	0	0	0	0	0	0	0	0	0	0	0	0	0	0	0	0	0	0	0	0	0	0	0	0	0	0	0	0	0	0	0	0	0	0
Minocycline 200 mg/ 250 mL	Secondary	0	0	0	5.59816e-07	3.33465e-06	2.204e-08	0	3.43273e-06	0	9.8078e-07	0	0	0	0	0	0	1.74116e-07	3.1958e-08	0	0	0	0	0	0	8.816e-09	0	5.51e-09	0	0	0	0	0	1.57586e-07	1.102e-08	0	0	0	0	0	0	0	0	0	0	0	0	0	0
Nafcillin 2 g/ 100 mL MBP	Secondary	0	0	0	5.86264e-07	4.9039e-06	1.102e-08	0	0	0	9.8078e-07	0	0	0	0	0	0	0	0	0	0	0	0	0	0	0	0	0	0	0	0	0	0	0	0	0	0	0	0	0	0	0	0	0	0	0	0	0	0
Pentamidine 300 mg/ 250 mL	Secondary	0	0	0	3.1958e-07	4.9039e-06	1.102e-08	0	3.43273e-06	0	9.8078e-07	0	0	0	0	0	0	1.74116e-07	3.1958e-08	0	0	0	0	0	0	8.816e-09	0	5.51e-09	0	0	0	0	0	1.57586e-07	1.102e-08	0	0	0	0	0	0	0	0	0	0	0	0	0	0
Posaconazole 300 mg/ 250 mL	Secondary	0	0	0	4.0223e-07	4.9039e-06	1.102e-08	0	3.43273e-06	0	9.8078e-07	0	0	0	0	0	0	0	0	0	0	7.9344e-07	1.12404e-07	0	0	8.816e-09	0	5.51e-09	0	0	0	0	0	0	0	0	0	0	0	0	0	0	0	0	0	0	0	2.5897e-07	1.71728e-07
Remdesivir 100 mg/ 100 mL MBP	Secondary	0	0	0	5.60918e-07	2.3833e-05	1.102e-08	0	0	0	9.8078e-07	0	0	0	0	0	0	0	0	0	0	0	0	0	0	0	0	0	0	0	0	0	0	0	0	0	0	0	0	0	0	0	0	0	0	0	0	0	0
Remdesivir 200 mg/ 250 mL	Secondary	0	0	0	1.17253e-06	4.80582e-05	2.204e-08	0	3.43273e-06	0	9.8078e-07	0	0	0	0	0	0	0	0	0	0	0	0	0	0	0	0	0	0	0	0	0	0	0	0	0	0	0	0	0	0	0	0	0	0	0	0	0	0
Rifampin 600 mg/ 250 mL	Secondary	0	0	0	5.7304e-07	1.11809e-05	1.102e-08	0	3.43273e-06	0	9.8078e-07	0	0	0	0	0	0	1.74116e-07	3.1958e-08	0	0	0	0	0	0	8.816e-09	0	5.51e-09	0	0	0	0	0	1.57586e-07	1.102e-08	0	0	0	0	0	0	0	0	0	0	0	0	0	0
Sulfamethoxazole-trimethoprim 2000 mg-400 mg/ 500 mL	Secondary	0	0	0	7.73604e-07	5.88468e-06	3.306e-08	0	6.86546e-06	0	1.96156e-06	0	0	0	0	0	0	0	0	0	0	3.9672e-07	5.6202e-08	0	0	8.816e-09	0	5.51e-09	0	0	0	0	0	0	0	0	0	0	0	0	0	0	0	0	0	0	0	0	0
Tigecycline 50 mg/ 100 mL MBP	Secondary	0	0	0	3.28396e-07	3.45725e-06	1.102e-08	0	0	0	9.8078e-07	0	0	0	0	0	0	0	0	0	0	0	0	0	0	0	0	0	0	0	0	0	0	0	0	0	0	0	0	0	0	0	0	0	0	0	0	0	0
Vancomycin 500 mg/ 250 mL	Secondary	0	0	0	3.857e-07	4.9039e-06	1.102e-08	0	3.43273e-06	0	9.8078e-07	0	0	0	0	0	0	0	0	0	0	0	0	0	0	0	0	0	0	0	0	0	0	0	0	0	0	0	0	0	0	0	0	0	0	0	0	0	0
Vancomycin 750 mg/ 250 mL	Secondary	0	0	0	1.70725e-07	3.77223e-07	8.47692e-10	0	2.64056e-07	0	4.52668e-07	0	0	0	0	0	0	0	0	0	0	0	0	2.13958e-07	2.33963e-08	1.35631e-09	0	8.47692e-10	0	0	0	0	0	0	0	0	0	0	0	6.04405e-08	1.68691e-08	0	0	0	0	0	0	0	0
Vancomycin 1 g/ 250 mL	Secondary	0	0	0	2.21943e-07	4.9039e-07	1.102e-09	0	3.43273e-07	0	4.9039e-07	0	0	0	0	0	0	0	0	0	0	0	0	2.78145e-07	3.04152e-08	1.7632e-09	0	1.102e-09	0	0	0	0	0	0	0	0	0	0	0	7.85726e-08	2.19298e-08	0	0	0	0	0	0	0	0
Vancomycin 1250 mg/ 250 mL (10 g vial)	Secondary	0	0	0	2.77429e-07	1.83896e-06	1.3775e-09	0	4.29091e-07	0	4.9039e-07	0	0	0	0	0	0	0	0	0	0	0	0	2.60761e-07	2.85143e-08	2.204e-09	0	1.3775e-09	0	0	0	0	0	0	0	0	0	0	0	9.82158e-08	2.74123e-08	0	0	0	0	0	0	0	0
Vancomycin 1500 mg/ 250 mL	Secondary	0	0	0	3.17061e-07	2.10167e-06	1.57429e-09	0	4.9039e-07	0	4.20334e-07	0	0	0	0	0	0	0	0	0	0	0	0	2.98012e-07	3.25877e-08	2.51886e-09	0	1.57429e-09	0	0	0	0	0	0	0	0	0	0	0	1.12247e-07	3.13283e-08	0	0	0	0	0	0	0	0
Vancomycin 1750 mg/ 250 mL	Secondary	0	0	0	3.69905e-07	2.45195e-06	1.83667e-09	0	5.72122e-07	0	4.9039e-07	0	0	0	0	0	0	0	0	0	0	0	0	3.47681e-07	3.8019e-08	2.93867e-09	0	1.83667e-09	0	0	0	0	0	0	0	0	0	0	0	1.30954e-07	3.65497e-08	0	0	0	0	0	0	0	0
Vancomycin 2000 mg/ 250 mL	Secondary	0	0	0	4.43886e-07	2.94234e-06	2.204e-09	0	6.86546e-07	0	5.88468e-07	0	0	0	0	0	0	0	0	0	0	0	0	4.17217e-07	4.56228e-08	3.5264e-09	0	2.204e-09	0	0	0	0	0	0	0	0	0	0	0	1.57145e-07	4.38596e-08	0	0	0	0	0	0	0	0
	New	0	0	0	0	0	0	0	0	0	0	0	0	0	0	0	0	0	0	0	0	0	0	0	0	0	0	0	0	0	0	0	0	0	0	0	0	0	0	0	0	0	0	0	0	0	0	0	0
	New	0	0	0	0	0	0	0	0	0	0	0	0	0	0	0	0	0	0	0	0	0	0	0	0	0	0	0	0	0	0	0	0	0	0	0	0	0	0	0	0	0	0	0	0	0	0	0	0
	New	0	0	0	0	0	0	0	0	0	0	0	0	0	0	0	0	0	0	0	0	0	0	0	0	0	0	0	0	0	0	0	0	0	0	0	0	0	0	0	0	0	0	0	0	0	0	0	0
	New	0	0	0	0	0	0	0	0	0	0	0	0	0	0	0	0	0	0	0	0	0	0	0	0	0	0	0	0	0	0	0	0	0	0	0	0	0	0	0	0	0	0	0	0	0	0	0	0
	New	0	0	0	0	0	0	0	0	0	0	0	0	0	0	0	0	0	0	0	0	0	0	0	0	0	0	0	0	0	0	0	0	0	0	0	0	0	0	0	0	0	0	0	0	0	0	0	0
	New	0	0	0	0	0	0	0	0	0	0	0	0	0	0	0	0	0	0	0	0	0	0	0	0	0	0	0	0	0	0	0	0	0	0	0	0	0	0	0	0	0	0	0	0	0	0	0	0
	New	0	0	0	0	0	0	0	0	0	0	0	0	0	0	0	0	0	0	0	0	0	0	0	0	0	0	0	0	0	0	0	0	0	0	0	0	0	0	0	0	0	0	0	0	0	0	0	0
	New	0	0	0	0	0	0	0	0	0	0	0	0	0	0	0	0	0	0	0	0	0	0	0	0	0	0	0	0	0	0	0	0	0	0	0	0	0	0	0	0	0	0	0	0	0	0	0	0
	New	0	0	0	0	0	0	0	0	0	0	0	0	0	0	0	0	0	0	0	0	0	0	0	0	0	0	0	0	0	0	0	0	0	0	0	0	0	0	0	0	0	0	0	0	0	0	0	0
	New	0	0	0	0	0	0	0	0	0	0	0	0	0	0	0	0	0	0	0	0	0	0	0	0	0	0	0	0	0	0	0	0	0	0	0	0	0	0	0	0	0	0	0	0	0	0	0	0
[truncated: 40 more columns]

## Sheet: Table S5
Table S5: Drug Product Mass Calculations Calculates final total mass in kilograms for each drug product by combining drug-specific weights, tallied material counts, and dosing frequency data from Tables S1, S2, and S3. Table Notes • Institution in Column B refers to the institution where the preparation materials corresponding to that Drug Product were tallied. Specific Drug Product items may inc…
Drug product	Institution	Premix box	Premix bag	Premix overwrap	50 mL standard premix bag	100 mL standard premix bag	150 mL standard premix bag	Drug vial	Drug vial paperboard box	Drug vial dust cover	PROSAT wipe	Lint free wipe	Critical site wipe	Alcohol prep pad	1 mL syringe	1 mL syringe overwrap	3 mL syringe	3 mL syringe overwrap	5 mL syringe	5 mL syringe overwrap	10 mL syringe	10 mL syringe overwrap	20 mL syringe	20 mL syringe overwrap	30 mL syringe	30 mL syringe overwrap	50 mL syringe	50 mL syringe overwrap	18G needle	18G needle cap	Needle overwrap	Syringe cap	Filter needle	Filter needle cap	Disc filter	Disc filter packaging	10 mL SWFI vial	10 mL SWFI vial dust cap	20 mL SWFI vial	20 mL SWFI vial dust cap	50 mL SWFI vial	50 mL SWFI vial dust cap	1000 mL SWFI bag	1000 mL SWFI bag overwrap	10 mL NS vial	10 mL NS vial dust cap	20 mL NS vial	20 mL NS vial dust cap	50 mL NS vial
Acyclovir 250 mg/ 50 mL	Primary	0	0	0	0	0	0	7	2.5	0.5	6	0	2	0	0	0	0	0	0	0	7.9	1.45	0	0	0	0	0	0	0.4	0.45	0.25	0	0	0	0	0	0	0	0	0	0	0	0	0	0	0	0	0	0
Acyclovir 500 mg/ 100 mL	Primary	0	0	0	0	0	0	6.9	2.5	0.5	6	0	2	0	0	0	0	0	0	0	0	0	14	2.5	0	0	0	0	0.4	0.45	0.25	0	0	0	0	0	0	0	0	0	0	0	0	0	0	0	0	0	0
Acyclovir 750 mg/ 150 mL	Primary	0	0	0	0	0	0	8.1	5	0.5	6	0	2	0	0	0	0	0	0	0	0	0	14	2.5	0	0	0	0	0.4	0.45	0.25	0	0	0	0	0	0	0	0	0	0	0	0	0	0	0	0	0	0
Acyclovir 1000 mg/ 150 mL	Primary	0	0	0	0	0	0	8.1	5	0.5	6	0	2	0	0	0	0	0	0	0	0	0	0	0	18	2.55	0	0	0.4	0.45	0.25	0	0	0	0	0	0	0	0	0	0	0	0	0	0	0	0	0	0
Amikacin 1200 mg/ 100 mL	Primary	0	0	0	0	0	0	14.2	3.2	1	6	0	2	0	0	0	0	0	5.05	1	0	0	0	0	0	0	0	0	0.4	0.45	0.25	0	0	0	0	0	0	0	0	0	0	0	0	0	0	0	0	0	0
Amphotericin B liposomal (Ambisome) 480 mg/ 250 mL	Primary	0	0	0	0	0	0	237.25	157	5	18	0	10	0	0	0	0	0	0	0	0	0	14	2.5	0	0	94.65	10.35	1.6	1.8	1	0	0	0	24.5	12	0	0	0	0	36	1.5	0	0	0	0	0	0	0
Ampicillin 2 g/ 100 mL MBP	Primary	0	0	0	0	0	0	30.95	3.02	0.5	6	0	2	0	0	0	0	0	0	0	0	0	0	0	0	0	0	0	0	0	0	0	0	0	0	0	0	0	0	0	0	0	0	0	0	0	0	0	0
Ampicillin-sulbactam 1.5 g/ 50 mL MBP	Primary	0	0	0	0	0	0	18.8	5	0.5	6	0	2	0	0	0	0	0	0	0	0	0	0	0	0	0	0	0	0	0	0	0	0	0	0	0	0	0	0	0	0	0	0	0	0	0	0	0	0
Ampicillin-sulbactam 3 g/ 100 mL MBP	Primary	0	0	0	0	0	0	24.75	4.075	0.5	6	0	2	0	0	0	0	0	0	0	0	0	0	0	0	0	0	0	0	0	0	0	0	0	0	0	0	0	0	0	0	0	0	0	0	0	0	0	0
Azithromycin 500 mg/ 250 mL VM	Primary	0	0	0	0	0	0	12.6	5	0.5	6	0	2	0	0	0	0	0	0	0	0	0	0	0	0	0	0	0	0	0	0	0	0	0	0	0	0	0	0	0	0	0	0	0	0	0	0	0	0
Aztreonam 1 g/ 50 mL	Primary	0	0	0	0	0	0	16.9	5	0.5	6	0	2	0	0	0	0	0	0	0	0	0	14	2.5	0	0	0	0	0.4	0.45	0.25	0	0	0	0	0	7.15	0.5	0	0	0	0	0	0	0	0	0	0	0
Aztreonam 2 g/ 100 mL MBP	Primary	0	0	0	0	0	0	32.2	5	0.5	6	0	2	0	0	0	0	0	0	0	0	0	0	0	0	0	0	0	0	0	0	0	0	0	0	0	0	0	0	0	0	0	0	0	0	0	0	0	0
Cefazolin 1 g/ 50 mL frozen premix	Primary	5.08333	0	0	7.2	0	0	0	0	0	0	0	0	0	0	0	0	0	0	0	0	0	0	0	0	0	0	0	0	0	0	0	0	0	0	0	0	0	0	0	0	0	0	0	0	0	0	0	0
Cefazolin 2 g/ 100 mL frozen premix	Primary	10.1667	0	0	0	9.2	0	0	0	0	0	0	0	0	0	0	0	0	0	0	0	0	0	0	0	0	0	0	0	0	0	0	0	0	0	0	0	0	0	0	0	0	0	0	0	0	0	0	0
Cefazolin 3 g/ 100 mL	Primary	0	0	0	0	0	0	35.1333	1.66667	0.166667	4	0	1.33333	0	0	0	0	0	0	0	0	0	0	0	0	0	10.5167	1.15	0.133333	0.15	0.0833333	0	0	0	0	0	0	0	0	0	8	0.333333	0	0	0	0	0	0	0
Cefepime 1 g/ 50 mL frozen premix	Primary	5.08333	0	0	7.2	0	0	0	0	0	0	0	0	0	0	0	0	0	0	0	0	0	0	0	0	0	0	0	0	0	0	0	0	0	0	0	0	0	0	0	0	0	0	0	0	0	0	0	0
Cefepime 2 g/ 100 mL frozen premix	Primary	10.1667	0	0	0	9.2	0	0	0	0	0	0	0	0	0	0	0	0	0	0	0	0	0	0	0	0	0	0	0	0	0	0	0	0	0	0	0	0	0	0	0	0	0	0	0	0	0	0	0
Cefiderocol 1000 mg/ 100 mL	Primary	0	0	0	0	0	0	13.9	5	0.5	6	0	2	0	0	0	0	0	0	0	0	0	14	2.5	0	0	0	0	0.4	0.45	0.25	0	0	0	0	0	7.15	0.5	0	0	0	0	0	0	0	0	0	0	0
Cefiderocol 2000 mg/ 100 mL	Primary	0	0	0	0	0	0	27.8	10	1	6	0	2	0	0	0	0	0	0	0	0	0	0	0	18	2.55	0	0	0	0	0	0	0	0	0	0	0	0	0	0	0	0	0	0	0	0	0	0	0
Cefoxitin 1000 mg/ 50 mL	Primary	0	0	0	0	0	0	31.8	5	0.5	6	0	2	0	0	0	0	0	0	0	0	0	14	2.5	0	0	0	0	0.4	0.45	0.25	0	0	0	0	0	7.15	0.5	0	0	0	0	0	0	0	0	0	0	0
Cefoxitin 2000 mg/ 100 mL	Primary	0	0	0	0	0	0	32.5	5	0.5	6	0	2	0	0	0	0	0	0	0	0	0	14	2.5	0	0	0	0	0.4	0.45	0.25	0	0	0	0	0	7.15	0.5	0	0	0	0	0	0	0	0	0	0	0
Ceftaroline 600 mg/ 50 mL	Primary	0	0	0	0	0	0	31.9	5	0.5	6	0	2	0	0	0	0	0	0	0	0	0	0	0	18	2.55	0	0	0.4	0.45	0.25	0	0	0	0	0	0	0	0	0	12	0.5	0	0	0	0	0	0	0
Ceftazidime 1000 mg/ 50 mL	Primary	0	0	0	0	0	0	54.6	7.6	0.5	6	0	2	0	0	0	0	0	0	0	0	0	14	2.5	0	0	0	0	0.4	0.45	0.25	0	0	0	0	0	7.15	0.5	0	0	0	0	0	0	0	0	0	0	0
Ceftazidime 2000 mg/ 50 mL	Primary	0	0	0	0	0	0	54.6	7.6	0.5	6	0	2	0	0	0	0	0	0	0	0	0	14	2.5	0	0	0	0	0.4	0.45	0.25	0	0	0	0	0	7.15	0.5	0	0	0	0	0	0	0	0	0	0	0
Ceftazidime-avibactam 2.5 g/ 100 mL	Primary	0	0	0	0	0	0	32.3	5	0.5	6	0	2	0	0	0	0	0	0	0	0	0	14	2.5	0	0	0	0	0.4	0.45	0.25	0	0	0	0	0	7.15	0.5	0	0	0	0	0	0	0	0	0	0	0
Ceftolozane-tazobactam 1.5 g/ 100 mL	Primary	0	0	0	0	0	0	32.15	5	0.5	6	0	2	0	0	0	0	0	0	0	0	0	14	2.5	0	0	0	0	0.4	0.45	0.25	0	0	0	0	0	7.15	0.5	0	0	0	0	0	0	0	0	0	0	0
Ceftolozane-tazobactam 3 g/ 100 mL	Primary	0	0	0	0	0	0	65.6	10	1	6	0	2	0	0	0	0	0	0	0	0	0	14	2.5	0	0	0	0	0.4	0.45	0.25	0	0	0	0	0	0	0	9	0.5	0	0	0	0	0	0	0	0	0
Ceftriaxone 1 g/ 50 mL frozen premix	Primary	5.08333	0	0	7.2	0	0	0	0	0	0	0	0	0	0	0	0	0	0	0	0	0	0	0	0	0	0	0	0	0	0	0	0	0	0	0	0	0	0	0	0	0	0	0	0	0	0	0	0
Ceftriaxone 2 g/ 50 mL frozen premix	Primary	5.08333	0	0	7.2	0	0	0	0	0	0	0	0	0	0	0	0	0	0	0	0	0	0	0	0	0	0	0	0	0	0	0	0	0	0	0	0	0	0	0	0	0	0	0	0	0	0	0	0
Cefuroxime 750 mg/ 50 mL	Primary	0	0	0	0	0	0	30.6	3	0.5	6	0	2	0	0	0	0	0	0	0	0	0	14	2.5	0	0	0	0	0.4	0.45	0.25	0	0	0	0	0	14.3	1	0	0	0	0	0	0	0	0	0	0	0
Cefuroxime 1500 mg/ 50 mL	Primary	0	0	0	0	0	0	31.5	3	0.5	6	0	2	0	0	0	0	0	0	0	0	0	14	2.5	0	0	0	0	0.4	0.45	0.25	0	0	0	0	0	14.3	1	0	0	0	0	0	0	0	0	0	0	0
Ciprofloxacin 400 mg/ 200 mL premix	Primary	10.4167	7.8	8.95	0	0	0	0	0	0	0	0	0	0	0	0	0	0	0	0	0	0	0	0	0	0	0	0	0	0	0	0	0	0	0	0	0	0	0	0	0	0	0	0	0	0	0	0	0
Clindamycin 300 mg/ 50 mL premix	Primary	5.08333	5.7	0	0	0	0	0	0	0	0	0	0	0	0	0	0	0	0	0	0	0	0	0	0	0	0	0	0	0	0	0	0	0	0	0	0	0	0	0	0	0	0	0	0	0	0	0	0
Clindamycin 600 mg/ 50 mL premix	Primary	5.08333	5.7	0	0	0	0	0	0	0	0	0	0	0	0	0	0	0	0	0	0	0	0	0	0	0	0	0	0	0	0	0	0	0	0	0	0	0	0	0	0	0	0	0	0	0	0	0	0
Clindamycin 900 mg/ 50 mL premix	Primary	5.08333	5.7	0	0	0	0	0	0	0	0	0	0	0	0	0	0	0	0	0	0	0	0	0	0	0	0	0	0	0	0	0	0	0	0	0	0	0	0	0	0	0	0	0	0	0	0	0	0
Colistimethate 150 mg/ 100 mL	Primary	0	0	0	0	0	0	13.65	6.55	0.5	6	0	2	0	6.75	1.05	3.2	1	0	0	0	0	0	0	0	0	0	0	0.8	0.9	0.5	0	0	0	0	0	7.15	0.5	0	0	0	0	0	0	0	0	0	0	0
Daptomycin 500 mg/ 50 mL	Primary	0	0	0	0	0	0	12.3	5	0.5	6	0	2	0	0	0	0	0	0	0	0	0	14	2.5	0	0	0	0	0.4	0.45	0.25	0	0	0	0	0	0	0	0	0	0	0	0	0	7.3	0.5	0	0	0
Daptomycin 750 mg/ 50 mL	Primary	0	0	0	0	0	0	24.6	10	1	6	0	2	0	0	0	0	0	0	0	0	0	14	2.5	0	0	0	0	0.4	0.45	0.25	0	0	0	0	0	0	0	0	0	0	0	0	0	14.6	1	0	0	0
Doxycycline 100 mg/ 100 mL MBP	Primary	0	0	0	0	0	0	26.4	2.7	0.5	6	0	2	0	0	0	0	0	0	0	0	0	0	0	0	0	0	0	0	0	0	0	0	0	0	0	0	0	0	0	0	0	0	0	0	0	0	0	0
Ertapenem 500 mg/ 50 mL	Primary	0	0	0	0	0	0	32	2.2	0.5	6	0	2	0	0	0	0	0	0	0	7.9	1.45	0	0	0	0	0	0	0.4	0.45	0.25	0	0	0	0	0	7.15	0.5	0	0	0	0	0	0	0	0	0	0	0
Ertapenem 1 g/ 50 mL MBP	Primary	0	0	0	0	0	0	32	2.2	0.5	6	0	2	0	0	0	0	0	0	0	0	0	0	0	0	0	0	0	0	0	0	0	0	0	0	0	0	0	0	0	0	0	0	0	0	0	0	0	0
Erythromycin 500 mg/ 100 mL	Primary	0	0	0	0	0	0	17.4	1.61	0.5	6	0	2	0	0	0	0	0	0	0	0	0	14	2.5	0	0	0	0	0.4	0.45	0.25	0	0	0	0	0	7.15	0.5	0	0	0	0	0	0	0	0	0	0	0
Fluconazole 200 mg/ 100 mL premix	Primary	15	6.4	7.17	0	0	0	0	0	0	0	0	0	0	0	0	0	0	0	0	0	0	0	0	0	0	0	0	0	0	0	0	0	0	0	0	0	0	0	0	0	0	0	0	0	0	0	0	0
Fluconazole 400 mg/ 200 mL premix	Primary	59	10.56	9.78	0	0	0	0	0	0	0	0	0	0	0	0	0	0	0	0	0	0	0	0	0	0	0	0	0	0	0	0	0	0	0	0	0	0	0	0	0	0	0	0	0	0	0	0	0
Ganciclovir 225 mg/ 100 mL	Primary	0	0	0	0	0	0	12.1	5	0.5	6	0	2	0	0	0	0	0	0	0	7.9	1.45	0	0	0	0	0	0	0.4	0.45	0.25	0	0	0	0	0	7.15	0.5	0	0	0	0	0	0	0	0	0	0	0
Gentamicin 400 mg/ 100 mL	Primary	0	0	0	0	0	0	32.235	1.6	0.5	6	0	2	0	0	0	0	0	0	0	0	0	14	2.5	0	0	0	0	0.4	0.45	0.25	0	0	0	0	0	0	0	0	0	0	0	0	0	0	0	0	0	0
Imipenem-cilastatin 1000 mg/ 250 mL	Primary	0	0	0	0	0	0	64.6	10	1	6	0	6	0	0	0	0	0	0	0	0	0	14	2.5	0	0	31.55	3.45	0.8	0.9	0.5	0	0	0	0	0	0	0	0	0	0	0	0	0	0	0	0	0	12
Isavuconazonium 372 mg/ 250 mL	Primary	0	0	0	0	0	0	13.3	28.3	0.5	6	0	2	0	0	0	0	0	0	0	7.9	1.45	0	0	0	0	0	0	0.4	0.45	0.25	0	0	0	0	0	7.15	0.5	0	0	0	0	0	0	0	0	0	0	0
Levofloxacin 250 mg/ 50 mL premix	Primary	17.9167	6.37	10.55	0	0	0	0	0	0	0	0	0	0	0	0	0	0	0	0	0	0	0	0	0	0	0	0	0	0	0	0	0	0	0	0	0	0	0	0	0	0	0	0	0	0	0	0	0
Levofloxacin 500 mg/ 100 mL premix	Primary	17.9167	6.4	10.48	0	0	0	0	0	0	0	0	0	0	0	0	0	0	0	0	0	0	0	0	0	0	0	0	0	0	0	0	0	0	0	0	0	0	0	0	0	0	0	0	0	0	0	0	0
Levofloxacin 750 mg/ 150 mL premix	Primary	17.9167	8.06	12.7	0	0	0	0	0	0	0	0	0	0	0	0	0	0	0	0	0	0	0	0	0	0	0	0	0	0	0	0	0	0	0	0	0	0	0	0	0	0	0	0	0	0	0	0	0
Linezolid 600 mg/ 300 mL premix	Primary	46	13.72	11.65	0	0	0	0	0	0	0	0	0	0	0	0	0	0	0	0	0	0	0	0	0	0	0	0	0	0	0	0	0	0	0	0	0	0	0	0	0	0	0	0	0	0	0	0	0
Meropenem 500 mg/ 100 mL MBP	Primary	0	0	0	0	0	0	31.025	3.075	0.5	6	0	2	0	0	0	0	0	0	0	0	0	0	0	0	0	0	0	0	0	0	0	0	0	0	0	0	0	0	0	0	0	0	0	0	0	0	0	0
Meropenem 1 g/ 100 mL MBP	Primary	0	0	0	0	0	0	37.5	3.58	0.5	6	0	2	0	0	0	0	0	0	0	0	0	0	0	0	0	0	0	0	0	0	0	0	0	0	0	0	0	0	0	0	0	0	0	0	0	0	0	0
Meropenem 2 g/ 100 mL	Primary	0	0	0	0	0	0	74	7.2	1	6	0	2	0	0	0	0	0	0	0	0	0	0	0	18	2.55	31.55	3.45	0.8	0.9	0.5	0	0	0	0	0	0	0	0	0	12	0.5	0	0	0	0	0	0	0
Meropenem-vaborbactam 4 g/ 250 mL	Primary	0	0	0	0	0	0	110	10	1	6	0	4	0	0	0	0	0	0	0	0	0	28	5	0	0	31.55	3.45	1.2	1.35	0.75	0	0	0	0	0	0	0	0	0	0	0	0	0	0	0	0	0	0
Metronidazole 500 mg/ 100 mL premix	Primary	17.9167	12.4	11.71	0	0	0	0	0	0	0	0	0	0	0	0	0	0	0	0	0	0	0	0	0	0	0	0	0	0	0	0	0	0	0	0	0	0	0	0	0	0	0	0	0	0	0	0	0
Micafungin 100 mg/ 100 mL	Primary	0	0	0	0	0	0	13	0	0.5	6	0	2	0	0	0	0	0	0	0	7.9	1.45	0	0	0	0	0	0	0.4	0.45	0.25	0	0	0	0	0	7.15	0.5	0	0	0	0	0	0	0	0	0	0	0
Minocycline 100 mg/ 250 mL	Primary	0	0	0	0	0	0	12.5	1.7	0.5	6	0	2	0	0	0	0	0	0	0	7.9	1.45	0	0	0	0	0	0	0.4	0.45	0.25	0	0	0	0	0	7.15	0.5	0	0	0	0	0	0	0	0	0	0	0
Minocycline 200 mg/ 250 mL	Primary	0	0	0	0	0	0	25.4	3.4	1	6	0	2	0	0	0	0	0	0	0	7.9	1.45	0	0	0	0	0	0	0.4	0.45	0.25	0	0	0	0	0	7.15	0.5	0	0	0	0	0	0	0	0	0	0	0
Nafcillin 1 g/ 50 mL frozen premix	Primary	5.08333	0	0	7.2	0	0	0	0	0	0	0	0	0	0	0	0	0	0	0	0	0	0	0	0	0	0	0	0	0	0	0	0	0	0	0	0	0	0	0	0	0	0	0	0	0	0	0	0
Nafcillin 2 g/ 100 mL frozen premix	Primary	10.1667	0	0	0	9.2	0	0	0	0	0	0	0	0	0	0	0	0	0	0	0	0	0	0	0	0	0	0	0	0	0	0	0	0	0	0	0	0	0	0	0	0	0	0	0	0	0	0	0
Penicillin G 3 million units/ 50 mL frozen premix	Primary	5.08333	0	0	7.2	0	0	0	0	0	0	0	0	0	0	0	0	0	0	0	0	0	0	0	0	0	0	0	0	0	0	0	0	0	0	0	0	0	0	0	0	0	0	0	0	0	0	0	0
Piperacillin-tazobactam 2.25 g/ 50 mL frozen premix	Primary	5.08333	0	0	7.2	0	0	0	0	0	0	0	0	0	0	0	0	0	0	0	0	0	0	0	0	0	0	0	0	0	0	0	0	0	0	0	0	0	0	0	0	0	0	0	0	0	0	0	0
Piperacillin-tazobactam 3.375 g/ 50 mL frozen premix	Primary	5.08333	0	0	7.2	0	0	0	0	0	0	0	0	0	0	0	0	0	0	0	0	0	0	0	0	0	0	0	0	0	0	0	0	0	0	0	0	0	0	0	0	0	0	0	0	0	0	0	0
Piperacillin-tazobactam 4.5 g/ 100 mL frozen premix	Primary	10.1667	0	0	0	9.2	0	0	0	0	0	0	0	0	0	0	0	0	0	0	0	0	0	0	0	0	0	0	0	0	0	0	0	0	0	0	0	0	0	0	0	0	0	0	0	0	0	0	0
Posaconazole 300 mg/ 250 mL	Primary	0	0	0	0	0	0	18.25	5	0.5	6	0	2	0	0	0	0	0	0	0	0	0	14	2.5	0	0	0	0	0.4	0.45	0.25	0	0	0	0	0	0	0	0	0	0	0	0	0	0	0	0	0	0
Remdesivir 100 mg/ 250 mL	Primary	0	0	0	0	0	0	25.45	24.3	0.5	12	0	4	0	0	0	0	0	0	0	0	0	28	5	0	0	0	0	0.8	0.9	0.5	0	0	0	0	0	0	0	0	0	12	0.5	0	0	0	0	0	0	0
Remdesivir 200 mg/ 250 mL	Primary	0	0	0	0	0	0	53.2	49	1	12	0	4	0	0	0	0	0	0	0	0	0	14	2.5	0	0	63.1	6.9	1.2	1.35	0.75	0	0	0	0	0	0	0	0	0	12	0.5	0	0	0	0	0	0	0
Rifampin 600 mg/ 250 mL	Primary	0	0	0	0	0	0	26	11.4	0.5	6	0	2	0	0	0	0	0	0	0	7.9	1.45	0	0	0	0	0	0	0.4	0.45	0.25	0	0	0	0	0	7.15	0.5	0	0	0	0	0	0	0	0	0	0	0
Sulfamethoxazole-trimethoprim 2000 mg-400 mg/ 500 mL	Primary	0	0	0	0	0	0	35.1	6	1.5	12	0	4	0	0	0	0	0	0	0	0	0	0	0	18	2.55	0	0	0.4	0.45	0.25	0	0	0	0	0	0	0	0	0	0	0	0	0	0	0	0	0	0
Tigecycline 50 mg/ 100 mL	Primary	0	0	0	0	0	0	14.9	3.525	0.5	6	0	2	0	0	0	0	0	0	0	7.9	1.45	0	0	0	0	0	0	0.4	0.45	0.25	0	0	0	0	0	7.15	0.5	0	0	0	0	0	0	0	0	0	0	0
Vancomycin 500 mg/ 100 mL frozen premix	Primary	10.1667	0	0	0	9.2	0	0	0	0	0	0	0	0	0	0	0	0	0	0	0	0	0	0	0	0	0	0	0	0	0	0	0	0	0	0	0	0	0	0	0	0	0	0	0	0	0	0	0
Vancomycin 750 mg/ 150 mL frozen premix	Primary	20.3333	0	0	0	0	11	0	0	0	0	0	0	0	0	0	0	0	0	0	0	0	0	0	0	0	0	0	0	0	0	0	0	0	0	0	0	0	0	0	0	0	0	0	0	0	0	0	0
Vancomycin 1 g/ 200 mL frozen premix	Primary	20.3333	8.36	0	0	0	0	0	0	0	0	0	0	0	0	0	0	0	0	0	0	0	0	0	0	0	0	0	0	0	0	0	0	0	0	0	0	0	0	0	0	0	0	0	0	0	0	0	0
Vancomycin 1250 mg/ 250 mL (1.25 g vial)	Primary	0	0	0	0	0	0	55.3	7.5	0.5	6	0	2	0	0	0	0	0	0	0	0	0	0	0	18	2.55	0	0	0.4	0.45	0.25	0	0	0	0	0	0	0	0	0	12	0.5	0	0	0	0	0	0	0
Vancomycin 1500 mg/ 500 mL	Primary	0	0	0	0	0	0	55.3	7.5	0.5	6	0	2	0	0	0	0	0	0	0	0	0	0	0	0	0	31.55	3.45	0.4	0.45	0.25	0	0	0	0	0	0	0	0	0	12	0.5	0	0	0	0	0	0	0
Vancomycin 1750 mg/ 500 mL	Primary	0	0	0	0	0	0	54.4	7.9	0.25	6	0	2	0	0	0	0	0	0	0	0	0	0	0	0	0	31.55	3.45	0.4	0.45	0.25	0	0	0	0	0	0	0	0	0	12	0.5	0	0	0	0	0	0	0
Vancomycin 2000 mg/ 500 mL	Primary	0	0	0	0	0	0	0	0	0.25	6	0	2	0	0	0	0	0	0	0	0	0	0	0	0	0	31.55	3.45	0.4	0.45	0.25	0	0	0	0	0	0	0	0	0	12	0.5	0	0	0	0	0	0	0
Acyclovir 250 mg/ 50 mL	Secondary	0	0	0	0	0	0	7	2.5	0.5	0	3.5	0	1	0	0	0	0	0	0	7.9	1.45	0	0	0	0	0	0	0.4	0	0.25	0	0	0	0	0	0	0	0	0	0	0	0	0	0	0	0	0	0
Acyclovir 500 mg/ 100 mL	Secondary	0	0	0	0	0	0	6.9	2.5	0.5	0	3.5	0	1	0	0	0	0	0	0	7.9	1.45	0	0	0	0	0	0	0.4	0	0.25	0	0	0	0	0	0	0	0	0	0	0	0	0	0	0	0	0	0
Acyclovir 750 mg/ 150 mL	Secondary	0	0	0	0	0	0	8.1	5	0.5	0	3.5	0	2	0	0	0	0	0	0	0	0	0	0	36	5.1	0	0	0.8	0	0.5	0	0	0	0	0	0	0	0	0	0	0	0	0	0	0	0	0	0
Acyclovir 1000 mg/ 150 mL	Secondary	0	0	0	0	0	0	8.1	5	0.5	0	3.5	0	1	0	0	0	0	0	0	0	0	0	0	36	5.1	0	0	0.8	0	0.5	0	0	0	0	0	0	0	0	0	0	0	0	0	0	0	0	0	0
Amikacin 1200 mg/ 100 mL	Secondary	0	0	0	0	0	0	14.2	3.2	1	0	3.5	0	1	0	0	0	0	5.05	1	0	0	0	0	0	0	0	0	0.4	0	0.25	0	0	0	0	0	0	0	0	0	0	0	0	0	0	0	0	0	0
Amphotericin B liposomal (Ambisome) 480 mg/ 250 mL	Secondary	0	0	0	0	0	0	237.25	157	5	0	7	0	5	0	0	0	0	0	0	0	0	0	0	0	0	157.75	17.25	1.6	0	1	0	0	0	24.5	12	0	0	0	0	0	0	0	0	0	0	0	0	0
Ampicillin 2 g/ 100 mL MBP	Secondary	0	0	0	0	0	0	30.95	3.02	0.5	0	0	0	1	0	0	0	0	0	0	0	0	0	0	0	0	0	0	0	0	0	0	0	0	0	0	0	0	0	0	0	0	0	0	0	0	0	0	0
Ampicillin-sulbactam 1.5 g/ 50 mL MBP	Secondary	0	0	0	0	0	0	18.8	5	0.5	0	0	0	1	0	0	0	0	0	0	0	0	0	0	0	0	0	0	0	0	0	0	0	0	0	0	0	0	0	0	0	0	0	0	0	0	0	0	0
Ampicillin-sulbactam 3 g/ 100 mL MBP	Secondary	0	0	0	0	0	0	24.75	4.075	0.5	0	0	0	1	0	0	0	0	0	0	0	0	0	0	0	0	0	0	0	0	0	0	0	0	0	0	0	0	0	0	0	0	0	0	0	0	0	0	0
Azithromycin 500 mg/ 250 mL	Secondary	0	0	0	0	0	0	12.6	5	0.5	0	3.5	0	1	0	0	0	0	0	0	7.9	1.45	0	0	0	0	0	0	0.4	0	0.25	0	0	0	0	0	0	0	0	0	0	0	0	0	0	0	0	0	0
Aztreonam 1 g/ 100 mL MBP	Secondary	0	0	0	0	0	0	16.9	5	0.5	0	0	0	1	0	0	0	0	0	0	0	0	0	0	0	0	0	0	0	0	0	0	0	0	0	0	0	0	0	0	0	0	0	0	0	0	0	0	0
Aztreonam 2 g/ 100 mL MBP	Secondary	0	0	0	0	0	0	32.2	5	0.5	0	0	0	1	0	0	0	0	0	0	0	0	0	0	0	0	0	0	0	0	0	0	0	0	0	0	0	0	0	0	0	0	0	0	0	0	0	0	0
Caspofungin 70 mg/ 250 mL	Secondary	0	0	0	0	0	0	12.4	5	0.5	0	3.5	0	1	0	0	0	0	0	0	0	0	0	0	18	2.55	0	0	0.4	0	0.25	0	0	0	0	0	7.15	0.5	0	0	0	0	0	0	0	0	0	0	0
Cefazolin 1 g/ 10 mL	Secondary	0	0	0	0	0	0	2.16	0.5	0.05	0	0.35	0	0.1	0	0	0	0	0	0	7.9	1.45	0	0	0	0	3.155	0.345	0	0	0	0	0	0	0	0	0	0	0	0	0	0	3.565	0.995	0	0	0	0	0
Cefazolin 2 g/ 20 mL	Secondary	0	0	0	0	0	0	4.32	1	0.1	0	0.7	0	0.2	0	0	0	0	0	0	15.8	2.9	0	0	0	0	6.31	0.69	0	0	0	0	0	0	0	0	0	0	0	0	0	0	7.13	1.99	0	0	0	0	0
Cefazolin 3 g/ 30 mL	Secondary	0	0	0	0	0	0	6.48	1.5	0.15	0	1.05	0	0.3	0	0	0	0	0	0	23.7	4.35	0	0	0	0	9.465	1.035	0	0	0	0	0	0	0	0	0	0	0	0	0	0	10.695	2.985	0	0	0	0	0
Cefepime 1 g/ 100 mL MBP	Secondary	0	0	0	0	0	0	30.3	5	0.5	0	0	0	1	0	0	0	0	0	0	0	0	0	0	0	0	0	0	0	0	0	0	0	0	0	0	0	0	0	0	0	0	0	0	0	0	0	0	0
Cefepime 2 g/ 100 mL MBP	Secondary	0	0	0	0	0	0	30.7	5	0.5	0	0	0	1	0	0	0	0	0	0	0	0	0	0	0	0	0	0	0	0	0	0	0	0	0	0	0	0	0	0	0	0	0	0	0	0	0	0	0
Cefoxitin 2000 mg/ 100 mL MBP	Secondary	0	0	0	0	0	0	32.5	5	0.5	0	0	0	1	0	0	0	0	0	0	0	0	0	0	0	0	0	0	0	0	0	0	0	0	0	0	0	0	0	0	0	0	0	0	0	0	0	0	0
Ceftaroline 600 mg/ 100 mL MBP	Secondary	0	0	0	0	0	0	31.9	5	0.5	0	0	0	1	0	0	0	0	0	0	0	0	0	0	0	0	0	0	0	0	0	0	0	0	0	0	0	0	0	0	0	0	0	0	0	0	0	0	0
Ceftazidime 2000 mg/ 100 mL MBP	Secondary	0	0	0	0	0	0	54.6	7.6	0.5	0	0	0	1	0	0	0	0	0	0	0	0	0	0	0	0	0	0	0	0	0	0	0	0	0	0	0	0	0	0	0	0	0	0	0	0	0	0	0
Ceftazidime-avibactam 2.5 g/ 100 mL MBP	Secondary	0	0	0	0	0	0	32.3	5	0.5	0	0	0	1	0	0	0	0	0	0	0	0	0	0	0	0	0	0	0	0	0	0	0	0	0	0	0	0	0	0	0	0	0	0	0	0	0	0	0
Ceftolozane-tazobactam 1.5 g/ 100 mL MBP	Secondary	0	0	0	0	0	0	32.15	5	0.5	0	0	0	1	0	0	0	0	0	0	0	0	0	0	0	0	0	0	0	0	0	0	0	0	0	0	0	0	0	0	0	0	0	0	0	0	0	0	0
Ceftolozane-tazobactam 3 g/ 100 mL	Secondary	0	0	0	0	0	0	65.6	10	1	0	3.5	0	1	0	0	0	0	0	0	0	0	0	0	0	0	0	0	0.4	0	0.25	0	0	0	0	0	0	0	0	0	0	0	0	0	0	0	0	0	0
Ceftriaxone 1 g/ 100 mL MBP	Secondary	0	0	0	0	0	0	19.8	5	0.5	0	0	0	1	0	0	0	0	0	0	0	0	0	0	0	0	0	0	0	0	0	0	0	0	0	0	0	0	0	0	0	0	0	0	0	0	0	0	0
Ceftriaxone 2 g/ 100 mL MBP	Secondary	0	0	0	0	0	0	38	3.32	0.5	0	0	0	1	0	0	0	0	0	0	0	0	0	0	0	0	0	0	0	0	0	0	0	0	0	0	0	0	0	0	0	0	0	0	0	0	0	0	0
Cefuroxime 750 mg/ 100 mL MBP	Secondary	0	0	0	0	0	0	22.7	5	0.5	0	0	0	1	0	0	0	0	0	0	0	0	0	0	0	0	0	0	0	0	0	0	0	0	0	0	0	0	0	0	0	0	0	0	0	0	0	0	0
Cefuroxime 1500 mg/ 100 mL MBP	Secondary	0	0	0	0	0	0	31.5	3	0.5	0	0	0	1	0	0	0	0	0	0	0	0	0	0	0	0	0	0	0	0	0	0	0	0	0	0	0	0	0	0	0	0	0	0	0	0	0	0	0
Daptomycin 500 mg/ 50 mL	Secondary	0	0	0	0	0	0	24.6	10	1	0	3.5	0	2	0	0	0	0	0	0	7.9	1.45	0	0	18	2.55	0	0	0.8	0	0.5	0	0	0	0	0	0	0	0	0	0	0	0	0	14.6	1	0	0	0
Daptomycin 750 mg/ 50 mL	Secondary	0	0	0	0	0	0	36.9	15	1.5	0	3.5	0	3	0	0	0	0	0	0	0	0	0	0	36	5.1	0	0	0.8	0	0.5	0	0	0	0	0	0	0	0	0	0	0	0	0	21.9	1.5	0	0	0
Doxycycline 100 mg/ 250 mL	Secondary	0	0	0	0	0	0	26.4	2.7	0.5	0	3.5	0	1	0	0	0	0	0	0	0	0	0	0	0	0	0	0	0	0	0	0	0	0	0	0	0	0	0	0	0	0	0	0	0	0	0	0	0
Ertapenem 500 mg/ 50 mL	Secondary	0	0	0	0	0	0	32	2.2	0.5	0	3.5	0	1	0	0	0	0	0	0	7.9	1.45	0	0	0	0	0	0	0.4	0	0.25	0	0	0	0	0	7.15	0.5	0	0	0	0	0	0	0	0	0	0	0
Ertapenem 1 g/ 50 mL MBP	Secondary	0	0	0	0	0	0	32	2.2	0.5	0	0	0	1	0	0	0	0	0	0	0	0	0	0	0	0	0	0	0	0	0	0	0	0	0	0	0	0	0	0	0	0	0	0	0	0	0	0	0
Erythromycin 500 mg/ 100 mL	Secondary	0	0	0	0	0	0	17.4	1.61	0.5	0	3.5	0	1	0	0	0	0	0	0	7.9	1.45	0	0	0	0	0	0	0.4	0	0.25	0	0	0	0	0	7.15	0.5	0	0	0	0	0	0	0	0	0	0	0
Ganciclovir 225 mg/ 100 mL	Secondary	0	0	0	0	0	0	12.1	5	0.5	0	3.5	0	1	0	0	0	0	0	0	7.9	1.45	0	0	0	0	0	0	0.4	0	0.25	0	0	0	0	0	7.15	0.5	0	0	0	0	0	0	0	0	0	0	0
Gentamicin 400 mg/ 100 mL	Secondary	0	0	0	0	0	0	32.235	1.6	0.5	0	3.5	0	1	0	0	0	0	0	0	7.9	1.45	0	0	0	0	0	0	0.4	0	0.25	0	0	0	0	0	0	0	0	0	0	0	0	0	0	0	0	0	0
Imipenem-cilastatin 1000 mg/ 250 mL	Secondary	0	0	0	0	0	0	64.6	10	1	0	3.5	0	3	0	0	0	0	0	0	0	0	0	0	36	5.1	0	0	0.8	0	0.5	0	0	0	0	0	0	0	0	0	0	0	0	0	0	0	0	0	0
Isavuconazonium 372 mg/ 250 mL	Secondary	0	0	0	0	0	0	13.3	28.3	0.5	0	3.5	0	1	0	0	0	0	0	0	7.9	1.45	0	0	0	0	0	0	0.4	0	0.25	0	0	0	0	0	7.15	0.5	0	0	0	0	0	0	0	0	0	0	0
Meropenem 500 mg/ 100 mL MBP	Secondary	0	0	0	0	0	0	31.025	3.075	0.5	0	0	0	1	0	0	0	0	0	0	0	0	0	0	0	0	0	0	0	0	0	0	0	0	0	0	0	0	0	0	0	0	0	0	0	0	0	0	0
Meropenem 1 g/ 100 mL MBP	Secondary	0	0	0	0	0	0	37.5	3.58	0.5	0	0	0	1	0	0	0	0	0	0	0	0	0	0	0	0	0	0	0	0	0	0	0	0	0	0	0	0	0	0	0	0	0	0	0	0	0	0	0
Meropenem 2 g/ 100 mL MBP	Secondary	0	0	0	0	0	0	54.5	5	0.5	0	0	0	1	0	0	0	0	0	0	0	0	0	0	0	0	0	0	0	0	0	0	0	0	0	0	0	0	0	0	0	0	0	0	0	0	0	0	0
Minocycline 100 mg/ 100 mL MBP	Secondary	0	0	0	0	0	0	12.5	1.7	0.5	0	0	0	1	0	0	0	0	0	0	0	0	0	0	0	0	0	0	0	0	0	0	0	0	0	0	0	0	0	0	0	0	0	0	0	0	0	0	0
Minocycline 200 mg/ 250 mL	Secondary	0	0	0	0	0	0	25.4	3.4	1	0	3.5	0	1	0	0	0	0	0	0	7.9	1.45	0	0	0	0	0	0	0.4	0	0.25	0	0	0	0	0	7.15	0.5	0	0	0	0	0	0	0	0	0	0	0
Nafcillin 2 g/ 100 mL MBP	Secondary	0	0	0	0	0	0	26.6	5	0.5	0	0	0	1	0	0	0	0	0	0	0	0	0	0	0	0	0	0	0	0	0	0	0	0	0	0	0	0	0	0	0	0	0	0	0	0	0	0	0
Pentamidine 300 mg/ 250 mL	Secondary	0	0	0	0	0	0	14.5	5	0.5	0	3.5	0	1	0	0	0	0	0	0	7.9	1.45	0	0	0	0	0	0	0.4	0	0.25	0	0	0	0	0	7.15	0.5	0	0	0	0	0	0	0	0	0	0	0
Posaconazole 300 mg/ 250 mL	Secondary	0	0	0	0	0	0	18.25	5	0.5	0	3.5	0	1	0	0	0	0	0	0	0	0	0	0	36	5.1	0	0	0.4	0	0.25	0	0	0	0	0	0	0	0	0	0	0	0	0	0	0	0	0	0
Remdesivir 100 mg/ 100 mL MBP	Secondary	0	0	0	0	0	0	25.45	24.3	0.5	0	0	0	1	0	0	0	0	0	0	0	0	0	0	0	0	0	0	0	0	0	0	0	0	0	0	0	0	0	0	0	0	0	0	0	0	0	0	0
Remdesivir 200 mg/ 250 mL	Secondary	0	0	0	0	0	0	53.2	49	1	0	3.5	0	1	0	0	0	0	0	0	0	0	0	0	0	0	0	0	0	0	0	0	0	0	0	0	0	0	0	0	0	0	0	0	0	0	0	0	0
Rifampin 600 mg/ 250 mL	Secondary	0	0	0	0	0	0	26	11.4	0.5	0	3.5	0	1	0	0	0	0	0	0	7.9	1.45	0	0	0	0	0	0	0.4	0	0.25	0	0	0	0	0	7.15	0.5	0	0	0	0	0	0	0	0	0	0	0
Sulfamethoxazole-trimethoprim 2000 mg-400 mg/ 500 mL	Secondary	0	0	0	0	0	0	35.1	6	1.5	0	7	0	2	0	0	0	0	0	0	0	0	0	0	18	2.55	0	0	0.4	0	0.25	0	0	0	0	0	0	0	0	0	0	0	0	0	0	0	0	0	0
Tigecycline 50 mg/ 100 mL MBP	Secondary	0	0	0	0	0	0	14.9	3.525	0.5	0	0	0	1	0	0	0	0	0	0	0	0	0	0	0	0	0	0	0	0	0	0	0	0	0	0	0	0	0	0	0	0	0	0	0	0	0	0	0
Vancomycin 500 mg/ 250 mL	Secondary	0	0	0	0	0	0	17.5	5	0.5	0	3.5	0	1	0	0	0	0	0	0	0	0	0	0	0	0	0	0	0	0	0	0	0	0	0	0	0	0	0	0	0	0	0	0	0	0	0	0	0
Vancomycin 750 mg/ 250 mL	Secondary	0	0	0	0	0	0	7.74615	0.384615	0.0384615	0	0.269231	0	0.461538	0	0	0	0	0	0	0	0	0	0	0	0	9.70769	1.06154	0.0615385	0	0.0384615	0	0	0	0	0	0	0	0	0	0	0	2.74231	0.765385	0	0	0	0	0
Vancomycin 1 g/ 250 mL	Secondary	0	0	0	0	0	0	10.07	0.5	0.05	0	0.35	0	0.5	0	0	0	0	0	0	0	0	0	0	0	0	12.62	1.38	0.08	0	0.05	0	0	0	0	0	0	0	0	0	0	0	3.565	0.995	0	0	0	0	0
Vancomycin 1250 mg/ 250 mL (10 g vial)	Secondary	0	0	0	0	0	0	12.5875	1.875	0.0625	0	0.4375	0	0.5	0	0	0	0	0	0	0	0	0	0	0	0	11.8313	1.29375	0.1	0	0.0625	0	0	0	0	0	0	0	0	0	0	0	4.45625	1.24375	0	0	0	0	0
Vancomycin 1500 mg/ 250 mL	Secondary	0	0	0	0	0	0	14.3857	2.14286	0.0714286	0	0.5	0	0.428571	0	0	0	0	0	0	0	0	0	0	0	0	13.5214	1.47857	0.114286	0	0.0714286	0	0	0	0	0	0	0	0	0	0	0	5.09286	1.42143	0	0	0	0	0
Vancomycin 1750 mg/ 250 mL	Secondary	0	0	0	0	0	0	16.7833	2.5	0.0833333	0	0.583333	0	0.5	0	0	0	0	0	0	0	0	0	0	0	0	15.775	1.725	0.133333	0	0.0833333	0	0	0	0	0	0	0	0	0	0	0	5.94167	1.65833	0	0	0	0	0
Vancomycin 2000 mg/ 250 mL	Secondary	0	0	0	0	0	0	20.14	3	0.1	0	0.7	0	0.6	0	0	0	0	0	0	0	0	0	0	0	0	18.93	2.07	0.16	0	0.1	0	0	0	0	0	0	0	0	0	0	0	7.13	1.99	0	0	0	0	0
	New	0	0	0	0	0	0	0	0	0	0	0	0	0	0	0	0	0	0	0	0	0	0	0	0	0	0	0	0	0	0	0	0	0	0	0	0	0	0	0	0	0	0	0	0	0	0	0	0
	New	0	0	0	0	0	0	0	0	0	0	0	0	0	0	0	0	0	0	0	0	0	0	0	0	0	0	0	0	0	0	0	0	0	0	0	0	0	0	0	0	0	0	0	0	0	0	0	0
	New	0	0	0	0	0	0	0	0	0	0	0	0	0	0	0	0	0	0	0	0	0	0	0	0	0	0	0	0	0	0	0	0	0	0	0	0	0	0	0	0	0	0	0	0	0	0	0	0
	New	0	0	0	0	0	0	0	0	0	0	0	0	0	0	0	0	0	0	0	0	0	0	0	0	0	0	0	0	0	0	0	0	0	0	0	0	0	0	0	0	0	0	0	0	0	0	0	0
	New	0	0	0	0	0	0	0	0	0	0	0	0	0	0	0	0	0	0	0	0	0	0	0	0	0	0	0	0	0	0	0	0	0	0	0	0	0	0	0	0	0	0	0	0	0	0	0	0
	New	0	0	0	0	0	0	0	0	0	0	0	0	0	0	0	0	0	0	0	0	0	0	0	0	0	0	0	0	0	0	0	0	0	0	0	0	0	0	0	0	0	0	0	0	0	0	0	0
	New	0	0	0	0	0	0	0	0	0	0	0	0	0	0	0	0	0	0	0	0	0	0	0	0	0	0	0	0	0	0	0	0	0	0	0	0	0	0	0	0	0	0	0	0	0	0	0	0
	New	0	0	0	0	0	0	0	0	0	0	0	0	0	0	0	0	0	0	0	0	0	0	0	0	0	0	0	0	0	0	0	0	0	0	0	0	0	0	0	0	0	0	0	0	0	0	0	0
	New	0	0	0	0	0	0	0	0	0	0	0	0	0	0	0	0	0	0	0	0	0	0	0	0	0	0	0	0	0	0	0	0	0	0	0	0	0	0	0	0	0	0	0	0	0	0	0	0
	New	0	0	0	0	0	0	0	0	0	0	0	0	0	0	0	0	0	0	0	0	0	0	0	0	0	0	0	0	0	0	0	0	0	0	0	0	0	0	0	0	0	0	0	0	0	0	0	0
[truncated: 40 more columns]

## Sheet: Table S6
Table S6: Emissions Data References for Calculators Summary of emissions data calculated in Table S4 and weight data calculated in Table S5 serving as reference values for the Antimicrobial Emissions Calculators. Table Notes • Values in All Antimicrobial Agents and All Drug Product Doses lists derived from averages of drug product categories in the All Drug Products list. • Total Emissions values…
All Antimicrobial Agents List of all antimicrobial agents used in DOT Calculator						All Drug Product Doses List of available antimicrobial agents and doses used in Drug Doses Calculator						All Drug Products Full list of available antimicrobial agents, doses, and formulations used in Drug Product Calculator
Drug Product	Total CO2e per Dose	Total CO2e per DOT	Total Weight per Dose	Total Weight per DOT		Drug Product	Total CO2e per Dose	Total CO2e per DOT	Total Weight per Dose	Total Weight per DOT		Drug Product	Total CO2e per Dose	Total CO2e per DOT	Total Weight per Dose	Total Weight per DOT
Acyclovir	1.03621e-05	3.10864e-05	0.115409	0.346227		Acyclovir 250 mg	8.50757e-06	2.55227e-05	0.0910767	0.27323		Acyclovir 250 mg/ 50 mL	8.50757e-06	2.55227e-05	0.0910767	0.27323
Amikacin	9.33949e-06	2.80185e-05	0.0983725	0.295118		Acyclovir 500 mg	8.63255e-06	2.58977e-05	0.0967475	0.290242		Acyclovir 500 mg/ 100 mL	8.63255e-06	2.58977e-05	0.0967475	0.290242
Amphotericin B liposomal (Ambisome)	0.000180526	0.000180526	0.791905	0.791905		Acyclovir 750 mg	1.23771e-05	3.71312e-05	0.136143	0.40843		Acyclovir 750 mg/ 150 mL	1.23771e-05	3.71312e-05	0.136143	0.40843
Ampicillin	7.25781e-06	4.35469e-05	0.0885297	0.531178		Acyclovir 1000 mg	1.19313e-05	3.57939e-05	0.137668	0.413005		Acyclovir 1000 mg/ 150 mL	1.19313e-05	3.57939e-05	0.137668	0.413005
Ampicillin-sulbactam	8.90849e-06	3.5634e-05	0.0916497	0.366599		Amikacin 1200 mg	9.33949e-06	2.80185e-05	0.0983725	0.295117		Amikacin 1200 mg/ 100 mL	9.33949e-06	2.80185e-05	0.0983725	0.295117
Azithromycin	1.47005e-05	1.47005e-05	0.195455	0.195455		Amphotericin B liposomal (Ambisome) 480 mg	0.000180526	0.000180526	0.791905	0.791905		Amphotericin B liposomal (Ambisome) 480 mg/ 250 mL	0.000180526	0.000180526	0.791905	0.791905
Aztreonam	9.73949e-06	2.92185e-05	0.110721	0.332164		Ampicillin 2 g	7.25781e-06	4.35469e-05	0.0885297	0.531178		Ampicillin 2 g/ 100 mL MBP	7.25781e-06	4.35469e-05	0.0885297	0.531178
Caspofungin	1.57623e-05	1.57623e-05	0.211005	0.211005		Ampicillin-sulbactam 1.5 g	9.28937e-06	3.71575e-05	0.0888122	0.355249		Ampicillin-sulbactam 1.5 g/ 50 mL MBP	9.28937e-06	3.71575e-05	0.0888122	0.355249
Cefazolin	7.81729e-06	1.72826e-05	0.115596	0.207233		Ampicillin-sulbactam 3 g	8.52761e-06	3.41105e-05	0.0944872	0.377949		Ampicillin-sulbactam 3 g/ 100 mL MBP	8.52761e-06	3.41105e-05	0.0944872	0.377949
Cefepime	9.87795e-06	2.96339e-05	0.086	0.258		Azithromycin 500 mg	1.47005e-05	1.47005e-05	0.195455	0.195455		Azithromycin 500 mg/ 250 mL VM	1.40498e-05	1.40498e-05	0.198555	0.198555
Cefiderocol	1.24076e-05	3.72228e-05	0.115779	0.347336		Aztreonam 1 g	9.62385e-06	2.88715e-05	0.1091	0.327299		Azithromycin 500 mg/ 250 mL	1.53512e-05	1.53512e-05	0.192355	0.192355
Cefoxitin	9.84976e-06	3.9399e-05	0.117863	0.471452		Aztreonam 2 g	9.97076e-06	2.99123e-05	0.113965	0.341894		Aztreonam 1 g/ 50 mL	1.03523e-05	3.10569e-05	0.120402	0.361205
Ceftaroline	1.00525e-05	3.01576e-05	0.12855	0.385649		Caspofungin 70 mg	1.57623e-05	1.57623e-05	0.211005	0.211005		Aztreonam 1 g/ 100 mL MBP	8.89538e-06	2.66861e-05	0.0977975	0.293393
Ceftazidime	1.32476e-05	3.97428e-05	0.153167	0.459501		Cefazolin 1 g	5.32911e-06	1.59873e-05	0.0615717	0.184715		Aztreonam 2 g/ 100 mL MBP	9.97076e-06	2.99123e-05	0.113965	0.341894
Ceftazidime-avibactam	9.98746e-06	2.99624e-05	0.125598	0.376793		Cefazolin 2 g	8.8688e-06	2.66064e-05	0.0758833	0.22765		Caspofungin 70 mg/ 250 mL	1.57623e-05	1.57623e-05	0.211005	0.211005
Ceftolozane-tazobactam	1.23412e-05	3.70236e-05	0.134516	0.403549		Cefazolin 3 g	9.25396e-06	9.25396e-06	0.209334	0.209334		Cefazolin 1 g/ 10 mL	2.92039e-06	8.76118e-06	0.06595	0.19785
Ceftriaxone	1.10107e-05	1.10107e-05	0.171895	0.171895		Cefepime 1 g	8.46427e-06	2.53928e-05	0.0841954	0.252586		Cefazolin 2 g/ 20 mL	4.35387e-06	1.30616e-05	0.08749	0.26247
Cefuroxime	9.24877e-06	1.84975e-05	0.145805	0.291609		Cefepime 2 g	1.12916e-05	3.38749e-05	0.0879371	0.263811		Cefazolin 3 g/ 30 mL	8.76118e-06	8.76118e-06	0.19785	0.19785
Ciprofloxacin	1.45691e-05	2.91382e-05	0.0942817	0.188563		Cefiderocol 1000 mg	1.03346e-05	3.10038e-05	0.119597	0.358792		Cefazolin 1 g/ 50 mL frozen premix	7.73782e-06	2.32135e-05	0.0571933	0.17158
Clindamycin	7.70476e-06	2.31143e-05	0.0556933	0.16708		Cefiderocol 2000 mg	1.44806e-05	4.34418e-05	0.11196	0.33588		Cefazolin 2 g/ 100 mL frozen premix	1.33837e-05	4.01512e-05	0.0642767	0.19283
Colistimethate	1.25178e-05	2.50356e-05	0.139702	0.279405		Cefoxitin 1000 mg	1.0309e-05	4.12359e-05	0.124199	0.496797		Cefazolin 3 g/ 100 mL	9.74675e-06	9.74675e-06	0.220817	0.220817
Daptomycin	2.06897e-05	2.06897e-05	0.238822	0.238822		Cefoxitin 2000 mg	9.62014e-06	3.84806e-05	0.114695	0.45878		Cefepime 1 g/ 100 mL MBP	9.19072e-06	2.75722e-05	0.111197	0.333592
Doxycycline	1.011e-05	2.02201e-05	0.132682	0.265364		Ceftaroline 600 mg	1.00525e-05	3.01576e-05	0.12855	0.385649		Cefepime 2 g/ 100 mL MBP	9.19953e-06	2.75986e-05	0.111598	0.334792
Ertapenem	1.10432e-05	1.10432e-05	0.205691	0.205691		Ceftazidime 1000 mg	1.37333e-05	4.11998e-05	0.160702	0.482105		Cefepime 1 g/ 50 mL frozen premix	7.73782e-06	2.32135e-05	0.0571933	0.17158
Erythromycin	7.78796e-06	3.11518e-05	0.102905	0.41162		Ceftazidime 2000 mg	1.30048e-05	3.90144e-05	0.1494	0.448199		Cefepime 2 g/ 100 mL frozen premix	1.33837e-05	4.01512e-05	0.0642767	0.19283
Fluconazole	4.60988e-05	4.60988e-05	0.187685	0.187685		Ceftazidime-avibactam 2.5 g	9.98746e-06	2.99624e-05	0.125598	0.376792		Cefiderocol 1000 mg/ 100 mL	1.03346e-05	3.10038e-05	0.119597	0.358792
Ganciclovir	1.20324e-05	2.40648e-05	0.130727	0.261455		Ceftolozane-tazobactam 1.5 g	9.98416e-06	2.99525e-05	0.125447	0.376343		Cefiderocol 2000 mg/ 100 mL	1.44806e-05	4.34418e-05	0.11196	0.33588
Gentamicin	8.30824e-06	2.49247e-05	0.121182	0.363547		Ceftolozane-tazobactam 3 g	1.70553e-05	5.11658e-05	0.152654	0.457961		Cefoxitin 1000 mg/ 50 mL	1.0309e-05	4.12359e-05	0.124199	0.496797
Imipenem-cilastatin	2.08289e-05	8.33154e-05	0.199132	0.79653		Ceftriaxone 1 g	1.13224e-05	1.13224e-05	0.167765	0.167765		Cefoxitin 2000 mg/ 100 mL	1.03728e-05	4.14912e-05	0.127095	0.50838
Isavuconazonium	3.72359e-05	3.72359e-05	0.22613	0.22613		Ceftriaxone 2 g	1.06991e-05	1.06991e-05	0.176025	0.176025		Cefoxitin 2000 mg/ 100 mL MBP	8.86748e-06	3.54699e-05	0.102295	0.40918
Levofloxacin	2.50961e-05	2.50961e-05	0.169833	0.169833		Cefuroxime 750 mg	9.68572e-06	1.93714e-05	0.14388	0.287759		Ceftaroline 600 mg/ 50 mL	1.08791e-05	3.26372e-05	0.144302	0.432905
Linezolid	5.39719e-05	0.000107944	0.138485	0.27697		Cefuroxime 1500 mg	8.81183e-06	1.76237e-05	0.14773	0.295459		Ceftaroline 600 mg/ 100 mL MBP	9.22598e-06	2.76779e-05	0.112797	0.338393
Meropenem	1.03239e-05	3.09717e-05	0.147876	0.443628		Ciprofloxacin 400 mg	1.45691e-05	2.91382e-05	0.0942817	0.188563		Ceftazidime 1000 mg/ 50 mL	1.37333e-05	4.11998e-05	0.160702	0.482105
Meropenem-vaborbactam	2.04386e-05	6.13157e-05	0.273535	0.820605		Clindamycin 300 mg	7.70476e-06	2.31143e-05	0.0556933	0.16708		Ceftazidime 2000 mg/ 50 mL	1.37333e-05	4.11998e-05	0.160702	0.482105
Metronidazole	2.22529e-05	6.67586e-05	0.0869367	0.26081		Clindamycin 600 mg	7.70476e-06	2.31143e-05	0.0556933	0.16708		Ceftazidime 2000 mg/ 100 mL MBP	1.22763e-05	3.6829e-05	0.138097	0.414293
Micafungin	8.22709e-06	8.22709e-06	0.195367	0.195367		Clindamycin 900 mg	7.70476e-06	2.31143e-05	0.0556933	0.16708		Ceftazidime-avibactam 2.5 g/ 100 mL	1.07401e-05	3.22204e-05	0.137997	0.413992
Minocycline	8.30486e-06	1.66097e-05	0.131252	0.262505		Colistimethate 150 mg	1.25178e-05	2.50356e-05	0.139702	0.279405		Ceftazidime-avibactam 2.5 g/ 100 mL MBP	9.2348e-06	2.77044e-05	0.113197	0.339592
Nafcillin	9.33345e-06	5.60007e-05	0.0541175	0.324705		Daptomycin 500 mg	1.77038e-05	1.77038e-05	0.222972	0.222972		Ceftolozane-tazobactam 1.5 g/ 100 mL	1.07368e-05	3.22105e-05	0.137847	0.413543
Penicillin	6.99437e-06	4.19662e-05	0.0349883	0.20993		Daptomycin 750 mg	2.36756e-05	2.36756e-05	0.254672	0.254672		Ceftolozane-tazobactam 1.5 g/ 100 mL MBP	9.23149e-06	2.76945e-05	0.113047	0.339143
Pentamidine	1.49881e-05	1.49881e-05	0.17588	0.17588		Doxycycline 100 mg	1.011e-05	2.02201e-05	0.132682	0.265364		Ceftolozane-tazobactam 3 g/ 100 mL	1.70553e-05	5.11658e-05	0.152654	0.457961
Piperacillin-tazobactam	9.24807e-06	3.69923e-05	0.0484519	0.193808		Ertapenem 500 mg	1.19068e-05	1.19068e-05	0.212247	0.212247		Ceftriaxone 1 g/ 100 mL MBP	1.19331e-05	1.19331e-05	0.189517	0.189517
Posaconazole	1.4921e-05	1.4921e-05	0.227207	0.227207		Ertapenem 1 g	1.01797e-05	1.01797e-05	0.199135	0.199135		Ceftriaxone 2 g/ 100 mL MBP	1.06865e-05	1.06865e-05	0.206037	0.206037
Remdesivir	4.21235e-05	4.21235e-05	0.270993	0.270993		Erythromycin 500 mg	7.78796e-06	3.11518e-05	0.102905	0.41162		Ceftriaxone 1 g/ 50 mL frozen premix	1.07116e-05	1.07116e-05	0.146013	0.146013
Rifampin	1.79195e-05	5.37586e-05	0.130966	0.392899		Fluconazole 200 mg	2.17802e-05	2.17802e-05	0.1623	0.1623		Ceftriaxone 2 g/ 50 mL frozen premix	1.07116e-05	1.07116e-05	0.146013	0.146013
Sulfamethoxazole-trimethoprim	1.62991e-05	4.88972e-05	0.150968	0.452905		Fluconazole 400 mg	7.04174e-05	7.04174e-05	0.21307	0.21307		Cefuroxime 750 mg/ 100 mL MBP	9.76667e-06	1.95333e-05	0.125802	0.251605
Tigecycline	8.82198e-06	1.7644e-05	0.125353	0.250705		Ganciclovir 225 mg	1.20324e-05	2.40648e-05	0.130727	0.261455		Cefuroxime 750 mg/ 50 mL	9.60477e-06	1.92095e-05	0.161957	0.323913
Vancomycin	1.28241e-05	2.56481e-05	0.141091	0.282182		Gentamicin 400 mg	8.30824e-06	2.49247e-05	0.121182	0.363548		Cefuroxime 1500 mg/ 50 mL	9.6246e-06	1.92492e-05	0.162857	0.325713
						Imipenem-cilastatin 1000 mg	2.08289e-05	8.33154e-05	0.199132	0.79653		Cefuroxime 1500 mg/ 100 mL MBP	7.99906e-06	1.59981e-05	0.132602	0.265205
						Isavuconazonium 372 mg	3.72359e-05	3.72359e-05	0.22613	0.22613		Ciprofloxacin 400 mg/ 200 mL premix	1.45691e-05	2.91382e-05	0.0942817	0.188563
						Levofloxacin 250 mg	2.50682e-05	2.50682e-05	0.168567	0.168567		Clindamycin 300 mg/ 50 mL premix	7.70476e-06	2.31143e-05	0.0556933	0.16708
						Levofloxacin 500 mg	2.50673e-05	2.50673e-05	0.168527	0.168527		Clindamycin 600 mg/ 50 mL premix	7.70476e-06	2.31143e-05	0.0556933	0.16708
						Levofloxacin 750 mg	2.51528e-05	2.51528e-05	0.172407	0.172407		Clindamycin 900 mg/ 50 mL premix	7.70476e-06	2.31143e-05	0.0556933	0.16708
						Linezolid 600 mg	5.39719e-05	0.000107944	0.138485	0.27697		Colistimethate 150 mg/ 100 mL	1.25178e-05	2.50356e-05	0.139702	0.279405
						Meropenem 500 mg	8.05686e-06	2.41706e-05	0.110865	0.332594		Daptomycin 500 mg/ 50 mL	1.77038e-05	1.77038e-05	0.222972	0.222972
						Meropenem 1 g	8.69486e-06	2.60846e-05	0.117845	0.353534		Daptomycin 750 mg/ 50 mL	2.36756e-05	2.36756e-05	0.254672	0.254672
						Meropenem 2 g	1.22719e-05	3.68157e-05	0.181397	0.544192		Doxycycline 100 mg/ 250 mL	1.11513e-05	2.23027e-05	0.136428	0.272855
						Meropenem-vaborbactam 4 g	2.04386e-05	6.13157e-05	0.273535	0.820605		Doxycycline 100 mg/ 100 mL MBP	9.06876e-06	1.81375e-05	0.128937	0.257874
						Metronidazole 500 mg	2.22529e-05	6.67586e-05	0.0869367	0.26081		Ertapenem 500 mg/ 50 mL	1.19068e-05	1.19068e-05	0.212247	0.212247
						Micafungin 100 mg	8.22709e-06	8.22709e-06	0.195367	0.195367		Ertapenem 1 g/ 50 mL MBP	1.01797e-05	1.01797e-05	0.199135	0.199135
						Minocycline 100 mg	7.02641e-06	1.40528e-05	0.123271	0.246543		Erythromycin 500 mg/ 100 mL	7.78796e-06	3.11518e-05	0.102905	0.41162
						Minocycline 200 mg	1.08618e-05	2.17236e-05	0.147215	0.29443		Fluconazole 200 mg/ 100 mL premix	2.17802e-05	2.17802e-05	0.1623	0.1623
						Nafcillin 2 g	1.0503e-05	6.3018e-05	0.0636821	0.382092		Fluconazole 400 mg/ 200 mL premix	7.04174e-05	7.04174e-05	0.21307	0.21307
						Nafcillin 1 g	6.99437e-06	4.19662e-05	0.0349883	0.20993		Ganciclovir 225 mg/ 100 mL	1.20324e-05	2.40648e-05	0.130727	0.261455
						Penicillin G 3 million units	6.99437e-06	4.19662e-05	0.0349883	0.20993		Gentamicin 400 mg/ 100 mL	8.30824e-06	2.49247e-05	0.121182	0.363548
						Pentamidine 300 mg	1.49881e-05	1.49881e-05	0.17588	0.17588		Imipenem-cilastatin 1000 mg/ 250 mL	2.08289e-05	8.33154e-05	0.199132	0.79653
						Piperacillin-tazobactam 2.25 g	7.36609e-06	2.94644e-05	0.0460908	0.184363		Isavuconazonium 372 mg/ 250 mL	3.72359e-05	3.72359e-05	0.22613	0.22613
						Piperacillin-tazobactam 3.375 g	7.36609e-06	2.94644e-05	0.0460908	0.184363		Levofloxacin 250 mg/ 50 mL premix	2.50682e-05	2.50682e-05	0.168567	0.168567
						Piperacillin-tazobactam 4.5 g	1.3012e-05	5.2048e-05	0.0531742	0.212697		Levofloxacin 500 mg/ 100 mL premix	2.50673e-05	2.50673e-05	0.168527	0.168527
						Posaconazole 300 mg	1.4921e-05	1.4921e-05	0.227207	0.227207		Levofloxacin 750 mg/ 150 mL premix	2.51528e-05	2.51528e-05	0.172407	0.172407
						Remdesivir 100 mg	3.30809e-05	3.30809e-05	0.244236	0.244236		Linezolid 600 mg/ 300 mL premix	5.39719e-05	0.000107944	0.138485	0.27697
						Remdesivir 200 mg	6.02087e-05	6.02087e-05	0.324505	0.324505		Meropenem 500 mg/ 100 mL MBP	8.05686e-06	2.41706e-05	0.110865	0.332594
						Rifampin 600 mg	1.79195e-05	5.37586e-05	0.130966	0.392899		Meropenem 1 g/ 100 mL MBP	8.69486e-06	2.60846e-05	0.117845	0.353534
						Sulfamethoxazole-trimethoprim 2000 mg-400 mg	1.62991e-05	4.88972e-05	0.150968	0.452905		Meropenem 2 g/ 100 mL	1.48197e-05	4.44592e-05	0.227397	0.682192
						Tigecycline 50 mg	8.82198e-06	1.7644e-05	0.125353	0.250705		Meropenem 2 g/ 100 mL MBP	9.72408e-06	2.91723e-05	0.135397	0.406193
						Vancomycin 500 mg	1.33086e-05	2.66172e-05	0.0917983	0.183597		Meropenem-vaborbactam 4 g/ 250 mL	2.04386e-05	6.13157e-05	0.273535	0.820605
						Vancomycin 750 mg	1.51349e-05	3.02698e-05	0.107944	0.215888		Metronidazole 500 mg/ 100 mL premix	2.22529e-05	6.67586e-05	0.0869367	0.26081
						Vancomycin 1 g	1.50523e-05	3.01046e-05	0.109969	0.219938		Micafungin 100 mg/ 100 mL	8.22709e-06	8.22709e-06	0.195367	0.195367
						Vancomycin 1250 mg	1.07599e-05	2.15198e-05	0.164071	0.328143		Minocycline 100 mg/ 100 mL MBP	6.30529e-06	1.26106e-05	0.112302	0.224605
						Vancomycin 1500 mg	1.11356e-05	2.22711e-05	0.175483	0.350967		Minocycline 100 mg/ 250 mL	7.74753e-06	1.54951e-05	0.13424	0.26848
						Vancomycin 1750 mg	1.1964e-05	2.39279e-05	0.182361	0.364722		Minocycline 200 mg/ 250 mL	1.08618e-05	2.17236e-05	0.147215	0.29443
						Vancomycin 2000 mg	1.24133e-05	2.48265e-05	0.156009	0.312018		Nafcillin 2 g/ 100 mL MBP	8.36571e-06	5.01943e-05	0.0852925	0.511755
												Nafcillin 1 g/ 50 mL frozen premix	6.99437e-06	4.19662e-05	0.0349883	0.20993
												Nafcillin 2 g/ 100 mL frozen premix	1.26403e-05	7.58417e-05	0.0420717	0.25243
												Penicillin G 3 million units/ 50 mL frozen premix	6.99437e-06	4.19662e-05	0.0349883	0.20993
												Pentamidine 300 mg/ 250 mL	1.49881e-05	1.49881e-05	0.17588	0.17588
												Piperacillin-tazobactam 2.25 g/ 50 mL frozen premix	7.36609e-06	2.94644e-05	0.0460908	0.184363
												Piperacillin-tazobactam 3.375 g/ 50 mL frozen premix	7.36609e-06	2.94644e-05	0.0460908	0.184363
												Piperacillin-tazobactam 4.5 g/ 100 mL frozen premix	1.3012e-05	5.2048e-05	0.0531742	0.212697
												Posaconazole 300 mg/ 250 mL	1.4921e-05	1.4921e-05	0.227207	0.227207
												Remdesivir 100 mg/ 250 mL	3.51751e-05	3.51751e-05	0.274005	0.274005
												Remdesivir 100 mg/ 100 mL MBP	3.09867e-05	3.09867e-05	0.214467	0.214467
												Remdesivir 200 mg/ 250 mL	6.02087e-05	6.02087e-05	0.324505	0.324505
												Rifampin 600 mg/ 250 mL	1.79195e-05	5.37586e-05	0.130966	0.392899
												Sulfamethoxazole-trimethoprim 2000 mg-400 mg/ 500 mL	1.62991e-05	4.88972e-05	0.150968	0.452905
												Tigecycline 50 mg/ 100 mL	9.49585e-06	1.89917e-05	0.134178	0.268355
												Tigecycline 50 mg/ 100 mL MBP	8.14811e-06	1.62962e-05	0.116528	0.233055
												Vancomycin 500 mg/ 250 mL	1.249e-05	2.498e-05	0.097115	0.19423
												Vancomycin 750 mg/ 250 mL	4.89928e-06	9.79856e-06	0.11744	0.23488
												Vancomycin 1 g/ 250 mL	5.28268e-06	1.05654e-05	0.12463	0.24926
												Vancomycin 500 mg/ 100 mL frozen premix	1.41272e-05	2.82544e-05	0.0864817	0.172963
												Vancomycin 750 mg/ 150 mL frozen premix	2.53705e-05	5.07411e-05	0.0984483	0.196897
												Vancomycin 1 g/ 200 mL frozen premix	2.4822e-05	4.96439e-05	0.0953083	0.190617
												Vancomycin 1250 mg/ 250 mL (1.25 g vial)	1.47331e-05	2.94662e-05	0.19889	0.39778
												Vancomycin 1250 mg/ 250 mL (10 g vial)	6.78672e-06	1.35734e-05	0.129252	0.258505
												Vancomycin 1500 mg/ 250 mL	7.14552e-06	1.4291e-05	0.134269	0.268537
												Vancomycin 1500 mg/ 500 mL	1.51256e-05	3.02512e-05	0.216698	0.433397
												Vancomycin 1750 mg/ 250 mL	7.78738e-06	1.55748e-05	0.141123	0.282247
												Vancomycin 1750 mg/ 500 mL	1.61405e-05	3.22811e-05	0.223598	0.447197
												Vancomycin 2000 mg/ 250 mL	8.68599e-06	1.7372e-05	0.15072	0.30144
												Vancomycin 2000 mg/ 500 mL	1.61405e-05	3.22811e-05	0.161298	0.322597

## Sheet: Table S7
Table S7: Reference Material Greenhouse gas emissions data reference material and unit conversions. Table Notes • Emission factors for waste data referenced by other tables to calculate drug product emissions. • Emissions include estimates for transport to appropriate disposal facility, equipment use at facility, and decomposition or combustion-related emissions. • Data source: U.S. Environmental…
Metric Tons Carbon Dioxide Equivalent per Short Ton Material					Unit Conversions
WARM Material	Disposal Method				Convert From	Convert To	Multiply By	Units
	Recycled	Landfilled	Combusted		gram (g)	short ton	1.102e-06	short ton / g
Steel Cans	0.32	0.02	0.01		kilogram (kg)	short ton	0.001102	short ton / kg
Glass	0.05	0.02	0.01		metric ton	short ton	1.102	short ton / metric ton
HDPE	0.21	0.02	2.8		pounds (lb)	short ton	0.0005	short ton / lb
PET	0.23	0.02	2.05		short ton	short ton	1	short ton / short ton
PP	0.2	0.02	2.8
PVC	NA	0.02	1.26
Mixed Paper general	0.07	0.89	0.05
Mixed Metals	0.23	0.02	0.01
Mixed Plastics	0.22	0.02	2.34
Mixed Recyclables	0.09	0.75	0.11
Corrugated Containers	0.11	1	0.05
